# Supplementary material for: Patient Preferences for Receiving Education on Venous Thromboembolism Prevention – A Survey of Stakeholder Organizations
Source: PLoS One. 2016 Mar 31;11(3):e0152084. doi: 10.1371/journal.pone.0152084 (PMC4816559; doi:10.1371/journal.pone.0152084)
Supplement: S1 File — (XLSX) [file pone.0152084.s001.xlsx]

## Sheet: Sheet1
pieceofpaper	talkwithadoctor	talkwithanurse	talkwithapharmacist	videotv	videotablet	videosmartphone	videogame	internet	learn_other	patientstories	doctors_nurse_pharm	patientsdoctorsnurses	type_video_other	riskpieceofpaper	risktalkwithadoctor	risktalkwithanurse	risktalkwithapharm	riskvideotv	riskvideotablet	riskvideosmartphone	riskvideogame	riskinternet	riskother	riskpatientstories	riskdoctors_nurse_pharm	riskpatientsdoctorsnurses	risktype_video_other	familyinfoyes	familyinfono	familyinfounsure	familypieceofpaper	familytalkwithadoctor	familytralkwithanurse	familytalkwithapharm	familyvideotv	familyvideotablet	familyvideosmartphone	familyvideogame	family_internet	family_other	readpaperyes	readpaperno	readpaperother	prefershot	preferpill	noprefer	importantinfoscare	importantinfoprevent	importantinfo_hosp
	Talk with a doctor	Talk with a nurse	Talk with a pharmacist	Video on a TV screen											Talk with a doctor	Talk with a nurse	Talk with a pharmacist	Video on a TV screen														Talk with a doctor	Talk with a nurse	Talk with a pharmacist	Video on a TV screen							No			Pill		Blood clots kill more people per year than AIDS, breast cancer, and car crashes combined
On a piece of paper that you can read when you want	Talk with a doctor	Talk with a nurse	Talk with a pharmacist											On a piece of paper that you can read when you want	Talk with a doctor	Talk with a nurse	Talk with a pharmacist														On a piece of paper that you can read when you want	Talk with a doctor	Talk with a nurse	Talk with a pharmacist							Yes				Pill			Blood clots are mostly preventable
On a piece of paper that you can read when you want	Talk with a doctor	Talk with a nurse	Talk with a pharmacist	Video on a TV screen	Video on a tablet (e.g. iPad)	Video on a smart phone (e.g. iPhone)	Interactive video game about blood clots	Internet						On a piece of paper that you can read when you want	Talk with a doctor	Talk with a nurse	Talk with a pharmacist	Video on a TV screen	Video on a tablet (e.g. iPad)	Video on a smart phone (e.g. iPhone)		Internet									On a piece of paper that you can read when you want	Talk with a doctor	Talk with a nurse	Talk with a pharmacist	Video on a TV screen	Video on a tablet (e.g. iPad)	Video on a smart phone (e.g. iPhone)		Internet		Yes				Pill				Hospitalized patients are at higher risk for getting blood clots
On a piece of paper that you can read when you want	Talk with a doctor													On a piece of paper that you can read when you want	Talk with a doctor																On a piece of paper that you can read when you want	Talk with a doctor									Yes				Pill		Blood clots kill more people per year than AIDS, breast cancer, and car crashes combined
On a piece of paper that you can read when you want	Talk with a doctor			Video on a TV screen				Internet						On a piece of paper that you can read when you want	Talk with a doctor			Video on a TV screen				Internet									On a piece of paper that you can read when you want	Talk with a doctor	Talk with a nurse		Video on a TV screen				Internet		Yes				Pill			Blood clots are mostly preventable
On a piece of paper that you can read when you want	Talk with a doctor	Talk with a nurse			Video on a tablet (e.g. iPad)									On a piece of paper that you can read when you want	Talk with a doctor	Talk with a nurse			Video on a tablet (e.g. iPad)												On a piece of paper that you can read when you want	Talk with a doctor	Talk with a nurse								Yes				Pill		Blood clots kill more people per year than AIDS, breast cancer, and car crashes combined
	Talk with a doctor	Talk with a nurse							written information					On a piece of paper that you can read when you want	Talk with a doctor			Video on a TV screen													On a piece of paper that you can read when you want	Talk with a doctor	Talk with a nurse								Yes					No preference			Hospitalized patients are at higher risk for getting blood clots
	Talk with a doctor													On a piece of paper that you can read when you want	Talk with a doctor		Talk with a pharmacist															Talk with a doctor		Talk with a pharmacist							Yes				Pill			Blood clots are mostly preventable
On a piece of paper that you can read when you want					Video on a tablet (e.g. iPad)			Internet						On a piece of paper that you can read when you want					Video on a tablet (e.g. iPad)			Internet									On a piece of paper that you can read when you want	Talk with a doctor	Talk with a nurse	Talk with a pharmacist	Video on a TV screen						Yes				Pill		Blood clots kill more people per year than AIDS, breast cancer, and car crashes combined
On a piece of paper that you can read when you want	Talk with a doctor	Talk with a nurse	Talk with a pharmacist					Internet						On a piece of paper that you can read when you want	Talk with a doctor	Talk with a nurse	Talk with a pharmacist					Internet									On a piece of paper that you can read when you want	Talk with a doctor	Talk with a nurse	Talk with a pharmacist					Internet		Yes				Pill			Blood clots are mostly preventable
On a piece of paper that you can read when you want	Talk with a doctor	Talk with a nurse												On a piece of paper that you can read when you want	Talk with a doctor	Talk with a nurse															On a piece of paper that you can read when you want		Talk with a nurse								Yes				Pill
	Talk with a doctor														Talk with a doctor							Internet																	Internet		Yes				Pill		Blood clots kill more people per year than AIDS, breast cancer, and car crashes combined
On a piece of paper that you can read when you want		Talk with a nurse	Talk with a pharmacist											On a piece of paper that you can read when you want	Talk with a doctor	Talk with a nurse	Talk with a pharmacist														On a piece of paper that you can read when you want	Talk with a doctor		Talk with a pharmacist					Internet		Yes				Pill			Blood clots are mostly preventable
On a piece of paper that you can read when you want	Talk with a doctor	Talk with a nurse	Talk with a pharmacist	Video on a TV screen	Video on a tablet (e.g. iPad)			Internet						On a piece of paper that you can read when you want	Talk with a doctor	Talk with a nurse	Talk with a pharmacist	Video on a TV screen	Video on a tablet (e.g. iPad)			Internet									On a piece of paper that you can read when you want	Talk with a doctor	Talk with a nurse	Talk with a pharmacist	Video on a TV screen	Video on a tablet (e.g. iPad)			Internet		Yes				Pill			Blood clots are mostly preventable
	Talk with a doctor														Talk with a doctor																On a piece of paper that you can read when you want										Yes				Pill				Hospitalized patients are at higher risk for getting blood clots
								Internet							Talk with a doctor		Talk with a pharmacist					Internet										Talk with a doctor		Talk with a pharmacist					Internet		Yes				Pill			Blood clots are mostly preventable
On a piece of paper that you can read when you want	Talk with a doctor							Internet						On a piece of paper that you can read when you want	Talk with a doctor							Internet									On a piece of paper that you can read when you want					Video on a tablet (e.g. iPad)			Internet		Yes				Pill			Blood clots are mostly preventable
On a piece of paper that you can read when you want					Video on a tablet (e.g. iPad)									On a piece of paper that you can read when you want					Video on a tablet (e.g. iPad)												On a piece of paper that you can read when you want					Video on a tablet (e.g. iPad)					Yes				Pill		Blood clots kill more people per year than AIDS, breast cancer, and car crashes combined
	Talk with a doctor														Talk with a doctor																	Talk with a doctor									Yes				Pill			Blood clots are mostly preventable
On a piece of paper that you can read when you want	Talk with a doctor	Talk with a nurse			Video on a tablet (e.g. iPad)	Video on a smart phone (e.g. iPhone)		Internet						On a piece of paper that you can read when you want	Talk with a doctor	Talk with a nurse			Video on a tablet (e.g. iPad)	Video on a smart phone (e.g. iPhone)		Internet									On a piece of paper that you can read when you want						Video on a smart phone (e.g. iPhone)				Yes				Pill		Blood clots kill more people per year than AIDS, breast cancer, and car crashes combined
On a piece of paper that you can read when you want	Talk with a doctor			Video on a TV screen										On a piece of paper that you can read when you want	Talk with a doctor		Talk with a pharmacist	Video on a TV screen													On a piece of paper that you can read when you want				Video on a TV screen			Interactive video game about blood clots			Yes				Pill			Blood clots are mostly preventable
On a piece of paper that you can read when you want	Talk with a doctor				Video on a tablet (e.g. iPad)									On a piece of paper that you can read when you want	Talk with a doctor				Video on a tablet (e.g. iPad)													Talk with a doctor									Yes				Pill
	Talk with a doctor			Video on a TV screen				Internet							Talk with a doctor			Video on a TV screen				Internet									On a piece of paper that you can read when you want	Talk with a doctor			Video on a TV screen		Video on a smart phone (e.g. iPhone)				Yes				Pill			Blood clots are mostly preventable
On a piece of paper that you can read when you want	Talk with a doctor	Talk with a nurse						Internet						On a piece of paper that you can read when you want	Talk with a doctor	Talk with a nurse		Video on a TV screen				Internet									On a piece of paper that you can read when you want	Talk with a doctor	Talk with a nurse		Video on a TV screen						Yes				Pill			Blood clots are mostly preventable
On a piece of paper that you can read when you want			Talk with a pharmacist	Video on a TV screen	Video on a tablet (e.g. iPad)									On a piece of paper that you can read when you want			Talk with a pharmacist	Video on a TV screen	Video on a tablet (e.g. iPad)												On a piece of paper that you can read when you want			Talk with a pharmacist		Video on a tablet (e.g. iPad)					Yes				Pill			Blood clots are mostly preventable
On a piece of paper that you can read when you want	Talk with a doctor					Video on a smart phone (e.g. iPhone)								On a piece of paper that you can read when you want	Talk with a doctor					Video on a smart phone (e.g. iPhone)											On a piece of paper that you can read when you want	Talk with a doctor							Internet		Yes				Pill
									Talk to docter while viewing ultrasound						Talk with a doctor																									When I talk to a doctor have my wife present	Yes				Pill				Hospitalized patients are at higher risk for getting blood clots
	Talk with a doctor	Talk with a nurse	Talk with a pharmacist		Video on a tablet (e.g. iPad)	Video on a smart phone (e.g. iPhone)		Internet							Talk with a doctor	Talk with a nurse			Video on a tablet (e.g. iPad)	Video on a smart phone (e.g. iPhone)		Internet										Talk with a doctor				Video on a tablet (e.g. iPad)	Video on a smart phone (e.g. iPhone)		Internet		Yes				Pill		Blood clots kill more people per year than AIDS, breast cancer, and car crashes combined
On a piece of paper that you can read when you want	Talk with a doctor	Talk with a nurse		Video on a TV screen										On a piece of paper that you can read when you want	Talk with a doctor	Talk with a nurse		Video on a TV screen													On a piece of paper that you can read when you want	Talk with a doctor		Talk with a pharmacist	Video on a TV screen						Yes					No preference		Blood clots are mostly preventable
On a piece of paper that you can read when you want	Talk with a doctor	Talk with a nurse	Talk with a pharmacist											On a piece of paper that you can read when you want	Talk with a doctor	Talk with a nurse															On a piece of paper that you can read when you want	Talk with a doctor	Talk with a nurse								Yes				Pill		Blood clots kill more people per year than AIDS, breast cancer, and car crashes combined
On a piece of paper that you can read when you want		Talk with a nurse												On a piece of paper that you can read when you want	Talk with a doctor	Talk with a nurse															On a piece of paper that you can read when you want	Talk with a doctor	Talk with a nurse								Yes				Pill			Blood clots are mostly preventable
On a piece of paper that you can read when you want	Talk with a doctor													On a piece of paper that you can read when you want	Talk with a doctor	Talk with a nurse															On a piece of paper that you can read when you want	Talk with a doctor	Talk with a nurse								Yes				Pill		Blood clots kill more people per year than AIDS, breast cancer, and car crashes combined
	Talk with a doctor
	Talk with a doctor														Talk with a doctor																	Talk with a doctor									Yes				Pill			Blood clots are mostly preventable
	Talk with a doctor														Talk with a doctor																	Talk with a doctor	Talk with a nurse								Yes					No preference
On a piece of paper that you can read when you want	Talk with a doctor				Video on a tablet (e.g. iPad)									On a piece of paper that you can read when you want	Talk with a doctor																On a piece of paper that you can read when you want	Talk with a doctor									Yes				Pill			Blood clots are mostly preventable
On a piece of paper that you can read when you want	Talk with a doctor	Talk with a nurse		Video on a TV screen				Internet						On a piece of paper that you can read when you want	Talk with a doctor	Talk with a nurse	Talk with a pharmacist	Video on a TV screen				Internet									On a piece of paper that you can read when you want	Talk with a doctor			Video on a TV screen				Internet		Yes				Pill		Blood clots kill more people per year than AIDS, breast cancer, and car crashes combined
On a piece of paper that you can read when you want	Talk with a doctor			Video on a TV screen	Video on a tablet (e.g. iPad)	Video on a smart phone (e.g. iPhone)		Internet						On a piece of paper that you can read when you want	Talk with a doctor	Talk with a nurse		Video on a TV screen	Video on a tablet (e.g. iPad)	Video on a smart phone (e.g. iPhone)		Internet									On a piece of paper that you can read when you want	Talk with a doctor	Talk with a nurse		Video on a TV screen						Yes				Pill
				Video on a TV screen								Both patient stories and doctors/nurses/pharmacists talking about the dangers of blood clots						Video on a TV screen							Doctors/nurses/pharmacists talking about medicine to help prevent blood clots only			Yes							Video on a TV screen								depends on how I feel and my frame of mind		Pill			Blood clots are mostly preventable
On a piece of paper that you can read when you want	Talk with a doctor	Talk with a nurse	Talk with a pharmacist	Video on a TV screen			Interactive video game about blood clots	Internet	Patient support group					On a piece of paper that you can read when you want	Talk with a doctor	Talk with a nurse	Talk with a pharmacist	Video on a TV screen			Interactive video game about blood clots	Internet	booklets								On a piece of paper that you can read when you want				Video on a TV screen						Yes					No preference
	Talk with a doctor	Talk with a nurse	Talk with a pharmacist	Video on a TV screen	Video on a tablet (e.g. iPad)	Video on a smart phone (e.g. iPhone)										Talk with a nurse																Talk with a doctor	Talk with a nurse		Video on a TV screen	Video on a tablet (e.g. iPad)	Video on a smart phone (e.g. iPhone)				Yes				Pill		Blood clots kill more people per year than AIDS, breast cancer, and car crashes combined
On a piece of paper that you can read when you want	Talk with a doctor													On a piece of paper that you can read when you want	Talk with a doctor	Talk with a nurse															On a piece of paper that you can read when you want	Talk with a doctor	Talk with a nurse								Yes				Pill			Blood clots are mostly preventable
	Talk with a doctor	Talk with a nurse													Talk with a doctor	Talk with a nurse						Internet									On a piece of paper that you can read when you want	Talk with a doctor	Talk with a nurse						Internet		Yes				Pill			Blood clots are mostly preventable
	Talk with a doctor													On a piece of paper that you can read when you want	Talk with a doctor																On a piece of paper that you can read when you want	Talk with a doctor									Yes				Pill			Blood clots are mostly preventable
	Talk with a doctor	Talk with a nurse			Video on a tablet (e.g. iPad)			Internet							Talk with a doctor	Talk with a nurse			Video on a tablet (e.g. iPad)												On a piece of paper that you can read when you want	Talk with a doctor	Talk with a nurse	Talk with a pharmacist		Video on a tablet (e.g. iPad)					Yes					No preference	Blood clots kill more people per year than AIDS, breast cancer, and car crashes combined
On a piece of paper that you can read when you want	Talk with a doctor		Talk with a pharmacist	Video on a TV screen				Internet						On a piece of paper that you can read when you want	Talk with a doctor		Talk with a pharmacist	Video on a TV screen				Internet									On a piece of paper that you can read when you want	Talk with a doctor		Talk with a pharmacist	Video on a TV screen				Internet		Yes				Pill		Blood clots kill more people per year than AIDS, breast cancer, and car crashes combined
	Talk with a doctor														Talk with a doctor																	Talk with a doctor											All depends what my doctor had said to me.		Pill		Blood clots kill more people per year than AIDS, breast cancer, and car crashes combined
On a piece of paper that you can read when you want	Talk with a doctor	Talk with a nurse		Video on a TV screen	Video on a tablet (e.g. iPad)				email cynthia.3856@gmail.com					On a piece of paper that you can read when you want	Talk with a doctor	Talk with a nurse	Talk with a pharmacist	Video on a TV screen	Video on a tablet (e.g. iPad)				email cynthia.3856@gmail.com								On a piece of paper that you can read when you want	Talk with a doctor									Yes				Pill				Hospitalized patients are at higher risk for getting blood clots
On a piece of paper that you can read when you want	Talk with a doctor	Talk with a nurse				Video on a smart phone (e.g. iPhone)								On a piece of paper that you can read when you want	Talk with a doctor	Talk with a nurse				Video on a smart phone (e.g. iPhone)											On a piece of paper that you can read when you want	Talk with a doctor	Talk with a nurse	Talk with a pharmacist					Internet		Yes				Pill
	Talk with a doctor	Talk with a nurse													Talk with a doctor	Talk with a nurse																Talk with a doctor									Yes				Pill		Blood clots kill more people per year than AIDS, breast cancer, and car crashes combined
	Talk with a doctor			Video on a TV screen	Video on a tablet (e.g. iPad)										Talk with a doctor	Talk with a nurse		Video on a TV screen	Video on a tablet (e.g. iPad)			Internet													Video on a TV screen	Video on a tablet (e.g. iPad)			Internet		Yes				Pill		Blood clots kill more people per year than AIDS, breast cancer, and car crashes combined
	Talk with a doctor	Talk with a nurse	Talk with a pharmacist												Talk with a doctor	Talk with a nurse	Talk with a pharmacist	Video on a TV screen				Internet											Talk with a nurse		Video on a TV screen				Internet		Yes				Pill			Blood clots are mostly preventable
On a piece of paper that you can read when you want	Talk with a doctor	Talk with a nurse	Talk with a pharmacist											On a piece of paper that you can read when you want	Talk with a doctor	Talk with a nurse	Talk with a pharmacist														On a piece of paper that you can read when you want	Talk with a doctor	Talk with a nurse								Yes				Pill		Blood clots kill more people per year than AIDS, breast cancer, and car crashes combined
	Talk with a doctor			Video on a TV screen											Talk with a doctor			Video on a TV screen														Talk with a doctor			Video on a TV screen						Yes				Pill
		Talk with a nurse	Talk with a pharmacist		Video on a tablet (e.g. iPad)		Interactive video game about blood clots								Talk with a doctor	Talk with a nurse	Talk with a pharmacist	Video on a TV screen			Interactive video game about blood clots													Talk with a pharmacist	Video on a TV screen			Interactive video game about blood clots			Yes				Pill		Blood clots kill more people per year than AIDS, breast cancer, and car crashes combined
				Video on a TV screen								Both patient stories and doctors/nurses/pharmacists talking about the dangers of blood clots						Video on a TV screen								Both patients and doctors/nurses/pharmacists talking about medicines to help prevent blood clots		Yes			On a piece of paper that you can read when you want				Video on a TV screen				Internet		Yes				Pill
On a piece of paper that you can read when you want					Video on a tablet (e.g. iPad)			Internet						On a piece of paper that you can read when you want								Internet									On a piece of paper that you can read when you want								Internet		Yes				Pill				Hospitalized patients are at higher risk for getting blood clots
On a piece of paper that you can read when you want	Talk with a doctor	Talk with a nurse												On a piece of paper that you can read when you want	Talk with a doctor	Talk with a nurse															On a piece of paper that you can read when you want	Talk with a doctor	Talk with a nurse								Yes			Shot/injection				Blood clots are mostly preventable
On a piece of paper that you can read when you want	Talk with a doctor				Video on a tablet (e.g. iPad)	Video on a smart phone (e.g. iPhone)								On a piece of paper that you can read when you want	Talk with a doctor				Video on a tablet (e.g. iPad)	Video on a smart phone (e.g. iPhone)																Video on a tablet (e.g. iPad)	Video on a smart phone (e.g. iPhone)				Yes				Pill		Blood clots kill more people per year than AIDS, breast cancer, and car crashes combined
On a piece of paper that you can read when you want	Talk with a doctor			Video on a TV screen	Video on a tablet (e.g. iPad)									On a piece of paper that you can read when you want	Talk with a doctor			Video on a TV screen	Video on a tablet (e.g. iPad)												On a piece of paper that you can read when you want	Talk with a doctor			Video on a TV screen	Video on a tablet (e.g. iPad)							Would like to think that I would, but would also want verbal information.		Pill			Blood clots are mostly preventable
On a piece of paper that you can read when you want	Talk with a doctor	Talk with a nurse	Talk with a pharmacist	Video on a TV screen				Internet						On a piece of paper that you can read when you want	Talk with a doctor	Talk with a nurse	Talk with a pharmacist	Video on a TV screen					I would want the hospital to have a consistent, comprehensive strategy in place to look after this.																	I don't think they need to know as long as the hospital is looking after it.	Yes					No preference			Hospitalized patients are at higher risk for getting blood clots
On a piece of paper that you can read when you want	Talk with a doctor	Talk with a nurse												On a piece of paper that you can read when you want	Talk with a doctor	Talk with a nurse		Video on a TV screen														Talk with a doctor	Talk with a nurse										Maybe		Pill		Blood clots kill more people per year than AIDS, breast cancer, and car crashes combined
On a piece of paper that you can read when you want	Talk with a doctor	Talk with a nurse			Video on a tablet (e.g. iPad)		Interactive video game about blood clots							On a piece of paper that you can read when you want	Talk with a doctor				Video on a tablet (e.g. iPad)		Interactive video game about blood clots										On a piece of paper that you can read when you want	Talk with a doctor				Video on a tablet (e.g. iPad)		Interactive video game about blood clots			Yes				Pill			Blood clots are mostly preventable
	Talk with a doctor														Talk with a doctor																	Talk with a doctor									Yes				Pill		Blood clots kill more people per year than AIDS, breast cancer, and car crashes combined
On a piece of paper that you can read when you want	Talk with a doctor		Talk with a pharmacist	Video on a TV screen			Interactive video game about blood clots	Internet
On a piece of paper that you can read when you want	Talk with a doctor	Talk with a nurse		Video on a TV screen	Video on a tablet (e.g. iPad)	Video on a smart phone (e.g. iPhone)								On a piece of paper that you can read when you want	Talk with a doctor	Talk with a nurse		Video on a TV screen	Video on a tablet (e.g. iPad)	Video on a smart phone (e.g. iPhone)											On a piece of paper that you can read when you want	Talk with a doctor	Talk with a nurse		Video on a TV screen	Video on a tablet (e.g. iPad)	Video on a smart phone (e.g. iPhone)				Yes				Pill				Hospitalized patients are at higher risk for getting blood clots
	Talk with a doctor	Talk with a nurse													Talk with a doctor	Talk with a nurse						Internet									On a piece of paper that you can read when you want	Talk with a doctor	Talk with a nurse						Internet		Yes				Pill		Blood clots kill more people per year than AIDS, breast cancer, and car crashes combined
On a piece of paper that you can read when you want			Talk with a pharmacist	Video on a TV screen				Internet						On a piece of paper that you can read when you want			Talk with a pharmacist	Video on a TV screen			Interactive video game about blood clots	Internet									On a piece of paper that you can read when you want			Talk with a pharmacist	Video on a TV screen	Video on a tablet (e.g. iPad)			Internet		Yes				Pill		Blood clots kill more people per year than AIDS, breast cancer, and car crashes combined
				Video on a TV screen	Video on a tablet (e.g. iPad)	Video on a smart phone (e.g. iPhone)		Internet				Both patient stories and doctors/nurses/pharmacists talking about the dangers of blood clots						Video on a TV screen	Video on a tablet (e.g. iPad)	Video on a smart phone (e.g. iPhone)		Internet				Both patients and doctors/nurses/pharmacists talking about medicines to help prevent blood clots		Yes				Talk with a doctor			Video on a TV screen	Video on a tablet (e.g. iPad)	Video on a smart phone (e.g. iPhone)		Internet		Yes				Pill				Hospitalized patients are at higher risk for getting blood clots
On a piece of paper that you can read when you want	Talk with a doctor	Talk with a nurse		Video on a TV screen	Video on a tablet (e.g. iPad)	Video on a smart phone (e.g. iPhone)		Internet						On a piece of paper that you can read when you want		Talk with a nurse		Video on a TV screen	Video on a tablet (e.g. iPad)	Video on a smart phone (e.g. iPhone)											On a piece of paper that you can read when you want	Talk with a doctor	Talk with a nurse		Video on a TV screen	Video on a tablet (e.g. iPad)	Video on a smart phone (e.g. iPhone)				Yes				Pill		Blood clots kill more people per year than AIDS, breast cancer, and car crashes combined
On a piece of paper that you can read when you want	Talk with a doctor			Video on a TV screen				Internet						On a piece of paper that you can read when you want				Video on a TV screen				Internet									On a piece of paper that you can read when you want	Talk with a doctor	Talk with a nurse		Video on a TV screen	Video on a tablet (e.g. iPad)	Video on a smart phone (e.g. iPhone)		Internet		Yes				Pill
					Video on a tablet (e.g. iPad)						Doctors/nurses/pharmacists talking about the dangers of blood clots			On a piece of paper that you can read when you want																	On a piece of paper that you can read when you want				Video on a TV screen	Video on a tablet (e.g. iPad)					Yes				Pill		Blood clots kill more people per year than AIDS, breast cancer, and car crashes combined
On a piece of paper that you can read when you want		Talk with a nurse	Talk with a pharmacist	Video on a TV screen	Video on a tablet (e.g. iPad)									On a piece of paper that you can read when you want			Talk with a pharmacist		Video on a tablet (e.g. iPad)												On a piece of paper that you can read when you want			Talk with a pharmacist	Video on a TV screen	Video on a tablet (e.g. iPad)			Internet		Yes				Pill				Hospitalized patients are at higher risk for getting blood clots
	Talk with a doctor	Talk with a nurse													Talk with a doctor	Talk with a nurse
	Talk with a doctor		Talk with a pharmacist	Video on a TV screen												Talk with a nurse	Talk with a pharmacist	Video on a TV screen														Talk with a doctor	Talk with a nurse	Talk with a pharmacist	Video on a TV screen						Yes					No preference	Blood clots kill more people per year than AIDS, breast cancer, and car crashes combined
On a piece of paper that you can read when you want	Talk with a doctor					Video on a smart phone (e.g. iPhone)								On a piece of paper that you can read when you want	Talk with a doctor					Video on a smart phone (e.g. iPhone)											On a piece of paper that you can read when you want	Talk with a doctor						Interactive video game about blood clots			Yes				Pill			Blood clots are mostly preventable
	Talk with a doctor														Talk with a doctor	Talk with a nurse			Video on a tablet (e.g. iPad)													Talk with a doctor									Yes				Pill			Blood clots are mostly preventable
On a piece of paper that you can read when you want	Talk with a doctor	Talk with a nurse	Talk with a pharmacist	Video on a TV screen										On a piece of paper that you can read when you want	Talk with a doctor		Talk with a pharmacist	Video on a TV screen													On a piece of paper that you can read when you want	Talk with a doctor		Talk with a pharmacist							Yes				Pill			Blood clots are mostly preventable
	Talk with a doctor		Talk with a pharmacist	Video on a TV screen	Video on a tablet (e.g. iPad)	Video on a smart phone (e.g. iPhone)									Talk with a doctor				Video on a tablet (e.g. iPad)	Video on a smart phone (e.g. iPhone)		Internet									On a piece of paper that you can read when you want	Talk with a doctor				Video on a tablet (e.g. iPad)	Video on a smart phone (e.g. iPhone)		Internet	a game? why?	Yes				Pill		Blood clots kill more people per year than AIDS, breast cancer, and car crashes combined
On a piece of paper that you can read when you want																Talk with a nurse															On a piece of paper that you can read when you want										Yes				Pill			Blood clots are mostly preventable
	Talk with a doctor														Talk with a doctor																	Talk with a doctor									Yes				Pill		Blood clots kill more people per year than AIDS, breast cancer, and car crashes combined
On a piece of paper that you can read when you want																						Internet										Talk with a doctor									Yes				Pill
On a piece of paper that you can read when you want	Talk with a doctor													On a piece of paper that you can read when you want	Talk with a doctor																On a piece of paper that you can read when you want	Talk with a doctor									Yes					No preference	Blood clots kill more people per year than AIDS, breast cancer, and car crashes combined
On a piece of paper that you can read when you want	Talk with a doctor	Talk with a nurse		Video on a TV screen										On a piece of paper that you can read when you want	Talk with a doctor	Talk with a nurse		Video on a TV screen													On a piece of paper that you can read when you want	Talk with a doctor	Talk with a nurse				Video on a smart phone (e.g. iPhone)		Internet		Yes				Pill			Blood clots are mostly preventable
On a piece of paper that you can read when you want	Talk with a doctor													On a piece of paper that you can read when you want	Talk with a doctor																On a piece of paper that you can read when you want	Talk with a doctor							Internet		Yes				Pill			Blood clots are mostly preventable
On a piece of paper that you can read when you want	Talk with a doctor	Talk with a nurse			Video on a tablet (e.g. iPad)	Video on a smart phone (e.g. iPhone)		Internet						On a piece of paper that you can read when you want	Talk with a doctor	Talk with a nurse			Video on a tablet (e.g. iPad)	Video on a smart phone (e.g. iPhone)		Internet
	Talk with a doctor		Talk with a pharmacist		Video on a tablet (e.g. iPad)										Talk with a doctor		Talk with a pharmacist		Video on a tablet (e.g. iPad)													Talk with a doctor		Talk with a pharmacist		Video on a tablet (e.g. iPad)					Yes				Pill			Blood clots are mostly preventable
	Talk with a doctor													On a piece of paper that you can read when you want	Talk with a doctor	Talk with a nurse															On a piece of paper that you can read when you want	Talk with a doctor									Yes				Pill
On a piece of paper that you can read when you want	Talk with a doctor	Talk with a nurse												On a piece of paper that you can read when you want	Talk with a doctor	Talk with a nurse															On a piece of paper that you can read when you want	Talk with a doctor	Talk with a nurse								Yes				Pill
			Talk with a pharmacist		Video on a tablet (e.g. iPad)												Talk with a pharmacist		Video on a tablet (e.g. iPad)															Talk with a pharmacist		Video on a tablet (e.g. iPad)		Interactive video game about blood clots			Yes				Pill		Blood clots kill more people per year than AIDS, breast cancer, and car crashes combined
	Talk with a doctor	Talk with a nurse													Talk with a doctor	Talk with a nurse		Video on a TV screen														Talk with a doctor	Talk with a nurse		Video on a TV screen				Internet		Yes				Pill			Blood clots are mostly preventable
On a piece of paper that you can read when you want	Talk with a doctor	Talk with a nurse												On a piece of paper that you can read when you want	Talk with a doctor	Talk with a nurse															On a piece of paper that you can read when you want	Talk with a doctor	Talk with a nurse								Yes				Pill		Blood clots kill more people per year than AIDS, breast cancer, and car crashes combined
On a piece of paper that you can read when you want	Talk with a doctor			Video on a TV screen										On a piece of paper that you can read when you want	Talk with a doctor	Talk with a nurse		Video on a TV screen
	Talk with a doctor													On a piece of paper that you can read when you want	Talk with a doctor																On a piece of paper that you can read when you want	Talk with a doctor									Yes				Pill		Blood clots kill more people per year than AIDS, breast cancer, and car crashes combined
				Video on a TV screen								Both patient stories and doctors/nurses/pharmacists talking about the dangers of blood clots			Talk with a doctor																	Talk with a doctor									Yes				Pill			Blood clots are mostly preventable
On a piece of paper that you can read when you want			Talk with a pharmacist			Video on a smart phone (e.g. iPhone)		Internet						On a piece of paper that you can read when you want			Talk with a pharmacist	Video on a TV screen	Video on a tablet (e.g. iPad)	Video on a smart phone (e.g. iPhone)		Internet									On a piece of paper that you can read when you want			Talk with a pharmacist	Video on a TV screen	Video on a tablet (e.g. iPad)	Video on a smart phone (e.g. iPhone)		Internet		Yes				Pill		Blood clots kill more people per year than AIDS, breast cancer, and car crashes combined
On a piece of paper that you can read when you want	Talk with a doctor													On a piece of paper that you can read when you want	Talk with a doctor																On a piece of paper that you can read when you want	Talk with a doctor			Video on a TV screen						Yes				Pill		Blood clots kill more people per year than AIDS, breast cancer, and car crashes combined
On a piece of paper that you can read when you want	Talk with a doctor				Video on a tablet (e.g. iPad)									On a piece of paper that you can read when you want	Talk with a doctor				Video on a tablet (e.g. iPad)	Video on a smart phone (e.g. iPhone)											On a piece of paper that you can read when you want	Talk with a doctor			Video on a TV screen	Video on a tablet (e.g. iPad)	Video on a smart phone (e.g. iPhone)		Internet		Yes				Pill			Blood clots are mostly preventable
On a piece of paper that you can read when you want	Talk with a doctor					Video on a smart phone (e.g. iPhone)	Interactive video game about blood clots							On a piece of paper that you can read when you want	Talk with a doctor					Video on a smart phone (e.g. iPhone)	Interactive video game about blood clots										On a piece of paper that you can read when you want	Talk with a doctor					Video on a smart phone (e.g. iPhone)				Yes				Pill
	Talk with a doctor				Video on a tablet (e.g. iPad)			Internet						On a piece of paper that you can read when you want	Talk with a doctor					Video on a smart phone (e.g. iPhone)		Internet										Talk with a doctor				Video on a tablet (e.g. iPad)	Video on a smart phone (e.g. iPhone)		Internet		Yes				Pill			Blood clots are mostly preventable
On a piece of paper that you can read when you want	Talk with a doctor							Internet						On a piece of paper that you can read when you want	Talk with a doctor				Video on a tablet (e.g. iPad)												On a piece of paper that you can read when you want	Talk with a doctor				Video on a tablet (e.g. iPad)					Yes					No preference	Blood clots kill more people per year than AIDS, breast cancer, and car crashes combined
On a piece of paper that you can read when you want	Talk with a doctor	Talk with a nurse			Video on a tablet (e.g. iPad)			Internet						On a piece of paper that you can read when you want	Talk with a doctor	Talk with a nurse			Video on a tablet (e.g. iPad)			Internet									On a piece of paper that you can read when you want	Talk with a doctor	Talk with a nurse						Internet		Yes				Pill		Blood clots kill more people per year than AIDS, breast cancer, and car crashes combined
On a piece of paper that you can read when you want	Talk with a doctor													On a piece of paper that you can read when you want	Talk with a doctor																On a piece of paper that you can read when you want	Talk with a doctor									Yes				Pill
On a piece of paper that you can read when you want	Talk with a doctor	Talk with a nurse							Paper handout (i.e. patient information sheet with medical info)					On a piece of paper that you can read when you want	Talk with a doctor																On a piece of paper that you can read when you want				Video on a TV screen				Internet	Materials in other languages	Yes				Pill			Blood clots are mostly preventable
On a piece of paper that you can read when you want	Talk with a doctor													On a piece of paper that you can read when you want	Talk with a doctor	Talk with a nurse															On a piece of paper that you can read when you want	Talk with a doctor									Yes					No preference		Blood clots are mostly preventable
On a piece of paper that you can read when you want	Talk with a doctor	Talk with a nurse
On a piece of paper that you can read when you want		Talk with a nurse		Video on a TV screen	Video on a tablet (e.g. iPad)	Video on a smart phone (e.g. iPhone)								On a piece of paper that you can read when you want	Talk with a doctor	Talk with a nurse		Video on a TV screen	Video on a tablet (e.g. iPad)	Video on a smart phone (e.g. iPhone)											On a piece of paper that you can read when you want	Talk with a doctor	Talk with a nurse										Yes, but only if I was healthy enough. It entirely depends on my condition			No preference		Blood clots are mostly preventable
On a piece of paper that you can read when you want	Talk with a doctor													On a piece of paper that you can read when you want	Talk with a doctor																On a piece of paper that you can read when you want	Talk with a doctor				Video on a tablet (e.g. iPad)					Yes				Pill		Blood clots kill more people per year than AIDS, breast cancer, and car crashes combined
								Internet	I am a pharmacist and am a self-learner; I enjoy attending medicalconferences with the NATF													Internet	I am a healthcare provider who happens to have several thrombophilias; seminars/ceus/meetings work best for me.									Talk with a doctor		Talk with a pharmacist						I communicate freely with people;my siblings and husband know several people who can help me if I one day cannot help myself for some reason	Yes				Pill				Hospitalized patients are at higher risk for getting blood clots
	Talk with a doctor														Talk with a doctor																	Talk with a doctor									Yes				Pill		Blood clots kill more people per year than AIDS, breast cancer, and car crashes combined
				Video on a TV screen	Video on a tablet (e.g. iPad)	Video on a smart phone (e.g. iPhone)		Internet				Both patient stories and doctors/nurses/pharmacists talking about the dangers of blood clots			Talk with a doctor			Video on a TV screen	Video on a tablet (e.g. iPad)	Video on a smart phone (e.g. iPhone)		Internet										Talk with a doctor			Video on a TV screen	Video on a tablet (e.g. iPad)	Video on a smart phone (e.g. iPhone)		Internet		Yes				Pill		Blood clots kill more people per year than AIDS, breast cancer, and car crashes combined
On a piece of paper that you can read when you want	Talk with a doctor	Talk with a nurse				Video on a smart phone (e.g. iPhone)		Internet							Talk with a doctor	Talk with a nurse															On a piece of paper that you can read when you want	Talk with a doctor	Talk with a nurse				Video on a smart phone (e.g. iPhone)		Internet				It depends on how sick I was feeling, but if I were up to it, yes.		Pill			Blood clots are mostly preventable
On a piece of paper that you can read when you want	Talk with a doctor	Talk with a nurse		Video on a TV screen										On a piece of paper that you can read when you want	Talk with a doctor	Talk with a nurse		Video on a TV screen													On a piece of paper that you can read when you want	Talk with a doctor	Talk with a nurse		Video on a TV screen						Yes				Pill
On a piece of paper that you can read when you want	Talk with a doctor	Talk with a nurse	Talk with a pharmacist		Video on a tablet (e.g. iPad)			Internet						On a piece of paper that you can read when you want	Talk with a doctor		Talk with a pharmacist		Video on a tablet (e.g. iPad)			Internet									On a piece of paper that you can read when you want	Talk with a doctor	Talk with a nurse	Talk with a pharmacist		Video on a tablet (e.g. iPad)			Internet		Yes				Pill			Blood clots are mostly preventable
On a piece of paper that you can read when you want	Talk with a doctor	Talk with a nurse		Video on a TV screen				Internet						On a piece of paper that you can read when you want	Talk with a doctor	Talk with a nurse		Video on a TV screen				Internet									On a piece of paper that you can read when you want	Talk with a doctor	Talk with a nurse		Video on a TV screen				Internet		Yes				Pill			Blood clots are mostly preventable
On a piece of paper that you can read when you want	Talk with a doctor													On a piece of paper that you can read when you want	Talk with a doctor																On a piece of paper that you can read when you want	Talk with a doctor									Yes				Pill		Blood clots kill more people per year than AIDS, breast cancer, and car crashes combined
On a piece of paper that you can read when you want	Talk with a doctor	Talk with a nurse						Internet						On a piece of paper that you can read when you want	Talk with a doctor	Talk with a nurse		Video on a TV screen																					Internet	From me	Yes				Pill		Blood clots kill more people per year than AIDS, breast cancer, and car crashes combined
On a piece of paper that you can read when you want	Talk with a doctor				Video on a tablet (e.g. iPad)	Video on a smart phone (e.g. iPhone)		Internet						On a piece of paper that you can read when you want		Talk with a nurse						Internet									On a piece of paper that you can read when you want		Talk with a nurse						Internet		Yes					No preference	Blood clots kill more people per year than AIDS, breast cancer, and car crashes combined
On a piece of paper that you can read when you want															Talk with a doctor																	Talk with a doctor									Yes					No preference	Blood clots kill more people per year than AIDS, breast cancer, and car crashes combined
					Video on a tablet (e.g. iPad)							Both patient stories and doctors/nurses/pharmacists talking about the dangers of blood clots			Talk with a doctor																	Talk with a doctor									Yes			Shot/injection			Blood clots kill more people per year than AIDS, breast cancer, and car crashes combined
On a piece of paper that you can read when you want	Talk with a doctor	Talk with a nurse												On a piece of paper that you can read when you want	Talk with a doctor	Talk with a nurse						Internet									On a piece of paper that you can read when you want	Talk with a doctor	Talk with a nurse								Yes				Pill		Blood clots kill more people per year than AIDS, breast cancer, and car crashes combined
On a piece of paper that you can read when you want	Talk with a doctor	Talk with a nurse		Video on a TV screen										On a piece of paper that you can read when you want	Talk with a doctor	Talk with a nurse		Video on a TV screen													On a piece of paper that you can read when you want	Talk with a doctor	Talk with a nurse		Video on a TV screen						Yes				Pill		Blood clots kill more people per year than AIDS, breast cancer, and car crashes combined
	Talk with a doctor	Talk with a nurse		Video on a TV screen	Video on a tablet (e.g. iPad)		Interactive video game about blood clots								Talk with a doctor	Talk with a nurse		Video on a TV screen	Video on a tablet (e.g. iPad)		Interactive video game about blood clots											Talk with a doctor	Talk with a nurse			Video on a tablet (e.g. iPad)						No				No preference		Blood clots are mostly preventable
	Talk with a doctor														Talk with a doctor																	Talk with a doctor									Yes					No preference	Blood clots kill more people per year than AIDS, breast cancer, and car crashes combined
	Talk with a doctor				Video on a tablet (e.g. iPad)			Internet							Talk with a doctor	Talk with a nurse			Video on a tablet (e.g. iPad)												On a piece of paper that you can read when you want	Talk with a doctor				Video on a tablet (e.g. iPad)					Yes					No preference	Blood clots kill more people per year than AIDS, breast cancer, and car crashes combined
On a piece of paper that you can read when you want	Talk with a doctor	Talk with a nurse					Interactive video game about blood clots							On a piece of paper that you can read when you want		Talk with a nurse					Interactive video game about blood clots										On a piece of paper that you can read when you want		Talk with a nurse					Interactive video game about blood clots			Yes					No preference	Blood clots kill more people per year than AIDS, breast cancer, and car crashes combined
	Talk with a doctor	Talk with a nurse												On a piece of paper that you can read when you want	Talk with a doctor	Talk with a nurse															On a piece of paper that you can read when you want	Talk with a doctor	Talk with a nurse								Yes				Pill		Blood clots kill more people per year than AIDS, breast cancer, and car crashes combined
	Talk with a doctor								Followed up with paper information. I received no information other than told I had the PE's and that I had fVL. No other information was given.					On a piece of paper that you can read when you want	Talk with a doctor																On a piece of paper that you can read when you want	Talk with a doctor											Probably not, I was in too much pain for days,		Pill
On a piece of paper that you can read when you want	Talk with a doctor			Video on a TV screen										On a piece of paper that you can read when you want	Talk with a doctor			Video on a TV screen													On a piece of paper that you can read when you want				Video on a TV screen						Yes			Shot/injection				Blood clots are mostly preventable
On a piece of paper that you can read when you want	Talk with a doctor				Video on a tablet (e.g. iPad)									On a piece of paper that you can read when you want	Talk with a doctor				Video on a tablet (e.g. iPad)													Talk with a doctor									Yes					No preference			Hospitalized patients are at higher risk for getting blood clots
On a piece of paper that you can read when you want	Talk with a doctor			Video on a TV screen	Video on a tablet (e.g. iPad)	Video on a smart phone (e.g. iPhone)	Interactive video game about blood clots	Internet						On a piece of paper that you can read when you want	Talk with a doctor			Video on a TV screen	Video on a tablet (e.g. iPad)	Video on a smart phone (e.g. iPhone)	Interactive video game about blood clots										On a piece of paper that you can read when you want	Talk with a doctor			Video on a TV screen	Video on a tablet (e.g. iPad)	Video on a smart phone (e.g. iPhone)		Internet		Yes				Pill		Blood clots kill more people per year than AIDS, breast cancer, and car crashes combined
		Talk with a nurse														Talk with a nurse																					Video on a smart phone (e.g. iPhone)				Yes				Pill			Blood clots are mostly preventable
On a piece of paper that you can read when you want	Talk with a doctor													On a piece of paper that you can read when you want	Talk with a doctor																On a piece of paper that you can read when you want	Talk with a doctor									Yes				Pill			Blood clots are mostly preventable
	Talk with a doctor														Talk with a doctor	Talk with a nurse	Talk with a pharmacist	Video on a TV screen														Talk with a doctor	Talk with a nurse	Talk with a pharmacist								No			Pill			Blood clots are mostly preventable
	Talk with a doctor			Video on a TV screen											Talk with a doctor			Video on a TV screen	Video on a tablet (e.g. iPad)			Internet										Talk with a doctor			Video on a TV screen	Video on a tablet (e.g. iPad)					Yes				Pill			Blood clots are mostly preventable
					Video on a tablet (e.g. iPad)							Both patient stories and doctors/nurses/pharmacists talking about the dangers of blood clots							Video on a tablet (e.g. iPad)	Video on a smart phone (e.g. iPhone)						Both patients and doctors/nurses/pharmacists talking about medicines to help prevent blood clots			No													No			Pill		Blood clots kill more people per year than AIDS, breast cancer, and car crashes combined
On a piece of paper that you can read when you want	Talk with a doctor	Talk with a nurse												On a piece of paper that you can read when you want	Talk with a doctor	Talk with a nurse															On a piece of paper that you can read when you want	Talk with a doctor	Talk with a nurse								Yes					No preference	Blood clots kill more people per year than AIDS, breast cancer, and car crashes combined
	Talk with a doctor	Talk with a nurse	Talk with a pharmacist												Talk with a doctor	Talk with a nurse	Talk with a pharmacist															Talk with a doctor	Talk with a nurse	Talk with a pharmacist							Yes				Pill
	Talk with a doctor	Talk with a nurse													Talk with a doctor	Talk with a nurse		Video on a TV screen														Talk with a doctor	Talk with a nurse		Video on a TV screen						Yes				Pill		Blood clots kill more people per year than AIDS, breast cancer, and car crashes combined
On a piece of paper that you can read when you want	Talk with a doctor	Talk with a nurse													Talk with a doctor																	Talk with a doctor									Yes				Pill			Blood clots are mostly preventable
On a piece of paper that you can read when you want	Talk with a doctor				Video on a tablet (e.g. iPad)	Video on a smart phone (e.g. iPhone)		Internet						On a piece of paper that you can read when you want	Talk with a doctor				Video on a tablet (e.g. iPad)	Video on a smart phone (e.g. iPhone)		Internet									On a piece of paper that you can read when you want	Talk with a doctor				Video on a tablet (e.g. iPad)	Video on a smart phone (e.g. iPhone)		Internet		Yes				Pill		Blood clots kill more people per year than AIDS, breast cancer, and car crashes combined
On a piece of paper that you can read when you want	Talk with a doctor	Talk with a nurse						Internet						On a piece of paper that you can read when you want	Talk with a doctor	Talk with a nurse						Internet									On a piece of paper that you can read when you want	Talk with a doctor	Talk with a nurse	Talk with a pharmacist	Video on a TV screen	Video on a tablet (e.g. iPad)	Video on a smart phone (e.g. iPhone)	Interactive video game about blood clots	Internet		Yes				Pill		Blood clots kill more people per year than AIDS, breast cancer, and car crashes combined
On a piece of paper that you can read when you want	Talk with a doctor		Talk with a pharmacist					Internet	experience of others					On a piece of paper that you can read when you want	Talk with a doctor		Talk with a pharmacist	Video on a TV screen	Video on a tablet (e.g. iPad)	Video on a smart phone (e.g. iPhone)	Interactive video game about blood clots	Internet	experience of others								On a piece of paper that you can read when you want	Talk with a doctor		Talk with a pharmacist	Video on a TV screen	Video on a tablet (e.g. iPad)	Video on a smart phone (e.g. iPhone)	Interactive video game about blood clots	Internet	experience of others	Yes					No preference	Blood clots kill more people per year than AIDS, breast cancer, and car crashes combined
	Talk with a doctor																					Internet																	Internet		Yes				Pill			Blood clots are mostly preventable
On a piece of paper that you can read when you want	Talk with a doctor	Talk with a nurse		Video on a TV screen										On a piece of paper that you can read when you want	Talk with a doctor	Talk with a nurse		Video on a TV screen													On a piece of paper that you can read when you want	Talk with a doctor	Talk with a nurse		Video on a TV screen	Video on a tablet (e.g. iPad)					Yes				Pill				Hospitalized patients are at higher risk for getting blood clots
	Talk with a doctor							Internet							Talk with a doctor							Internet										Talk with a doctor							Internet		Yes			Shot/injection			Blood clots kill more people per year than AIDS, breast cancer, and car crashes combined
On a piece of paper that you can read when you want	Talk with a doctor													On a piece of paper that you can read when you want	Talk with a doctor	Talk with a nurse															On a piece of paper that you can read when you want	Talk with a doctor	Talk with a nurse								Yes				Pill		Blood clots kill more people per year than AIDS, breast cancer, and car crashes combined
On a piece of paper that you can read when you want	Talk with a doctor			Video on a TV screen											Talk with a doctor			Video on a TV screen														Talk with a doctor			Video on a TV screen						Yes			Shot/injection			Blood clots kill more people per year than AIDS, breast cancer, and car crashes combined
On a piece of paper that you can read when you want	Talk with a doctor	Talk with a nurse	Talk with a pharmacist	Video on a TV screen	Video on a tablet (e.g. iPad)			Internet						On a piece of paper that you can read when you want	Talk with a doctor	Talk with a nurse	Talk with a pharmacist	Video on a TV screen	Video on a tablet (e.g. iPad)		Interactive video game about blood clots	Internet									On a piece of paper that you can read when you want	Talk with a doctor	Talk with a nurse	Talk with a pharmacist	Video on a TV screen	Video on a tablet (e.g. iPad)		Interactive video game about blood clots	Internet		Yes				Pill		Blood clots kill more people per year than AIDS, breast cancer, and car crashes combined
On a piece of paper that you can read when you want	Talk with a doctor	Talk with a nurse		Video on a TV screen	Video on a tablet (e.g. iPad)	Video on a smart phone (e.g. iPhone)		Internet	ANY WAY BUT GETTING ONE!!!!					On a piece of paper that you can read when you want	Talk with a doctor	Talk with a nurse		Video on a TV screen	Video on a tablet (e.g. iPad)	Video on a smart phone (e.g. iPhone)		Internet	info should be everywhere...in admission paks, on room wall, admin rn & dr should discuss, daily rn should discuss, discharge papers should include....everywhere!								On a piece of paper that you can read when you want	Talk with a doctor	Talk with a nurse		Video on a TV screen	Video on a tablet (e.g. iPad)	Video on a smart phone (e.g. iPhone)		Internet	Info should be EVERYWHERE! See answer #2...Everywhere!	Yes				Pill		Blood clots kill more people per year than AIDS, breast cancer, and car crashes combined
On a piece of paper that you can read when you want	Talk with a doctor							Internet						On a piece of paper that you can read when you want	Talk with a doctor	Talk with a nurse		Video on a TV screen				Internet									On a piece of paper that you can read when you want	Talk with a doctor									Yes				Pill		Blood clots kill more people per year than AIDS, breast cancer, and car crashes combined
On a piece of paper that you can read when you want	Talk with a doctor	Talk with a nurse	Talk with a pharmacist											On a piece of paper that you can read when you want	Talk with a doctor	Talk with a nurse	Talk with a pharmacist														On a piece of paper that you can read when you want	Talk with a doctor	Talk with a nurse	Talk with a pharmacist							Yes				Pill		Blood clots kill more people per year than AIDS, breast cancer, and car crashes combined
On a piece of paper that you can read when you want	Talk with a doctor	Talk with a nurse	Talk with a pharmacist											On a piece of paper that you can read when you want		Talk with a nurse															On a piece of paper that you can read when you want		Talk with a nurse								Yes				Pill		Blood clots kill more people per year than AIDS, breast cancer, and car crashes combined
					Video on a tablet (e.g. iPad)							Both patient stories and doctors/nurses/pharmacists talking about the dangers of blood clots			Talk with a doctor																					Video on a tablet (e.g. iPad)					Yes				Pill		Blood clots kill more people per year than AIDS, breast cancer, and car crashes combined
On a piece of paper that you can read when you want	Talk with a doctor	Talk with a nurse	Talk with a pharmacist	Video on a TV screen										On a piece of paper that you can read when you want	Talk with a doctor	Talk with a nurse																Talk with a doctor	Talk with a nurse	Talk with a pharmacist									I would read when I got home		Pill		Blood clots kill more people per year than AIDS, breast cancer, and car crashes combined
	Talk with a doctor	Talk with a nurse			Video on a tablet (e.g. iPad)			Internet							Talk with a doctor							Internet									On a piece of paper that you can read when you want	Talk with a doctor									Yes				Pill			Blood clots are mostly preventable
On a piece of paper that you can read when you want	Talk with a doctor	Talk with a nurse												On a piece of paper that you can read when you want	Talk with a doctor	Talk with a nurse				Video on a smart phone (e.g. iPhone)											On a piece of paper that you can read when you want	Talk with a doctor	Talk with a nurse								Yes				Pill
	Talk with a doctor													On a piece of paper that you can read when you want				Video on a TV screen				Internet									On a piece of paper that you can read when you want				Video on a TV screen				Internet		Yes				Pill
On a piece of paper that you can read when you want	Talk with a doctor	Talk with a nurse		Video on a TV screen			Interactive video game about blood clots							On a piece of paper that you can read when you want	Talk with a doctor	Talk with a nurse		Video on a TV screen			Interactive video game about blood clots										On a piece of paper that you can read when you want	Talk with a doctor	Talk with a nurse			Video on a tablet (e.g. iPad)	Video on a smart phone (e.g. iPhone)				Yes			Shot/injection				Blood clots are mostly preventable
	Talk with a doctor														Talk with a doctor																On a piece of paper that you can read when you want	Talk with a doctor									Yes			Shot/injection				Blood clots are mostly preventable
	Talk with a doctor														Talk with a doctor																	Talk with a doctor									Yes				Pill		Blood clots kill more people per year than AIDS, breast cancer, and car crashes combined
On a piece of paper that you can read when you want	Talk with a doctor	Talk with a nurse	Talk with a pharmacist											On a piece of paper that you can read when you want	Talk with a doctor	Talk with a nurse	Talk with a pharmacist														On a piece of paper that you can read when you want	Talk with a doctor	Talk with a nurse	Talk with a pharmacist							Yes					No preference	Blood clots kill more people per year than AIDS, breast cancer, and car crashes combined
On a piece of paper that you can read when you want	Talk with a doctor		Talk with a pharmacist					Internet						On a piece of paper that you can read when you want	Talk with a doctor		Talk with a pharmacist					Internet									On a piece of paper that you can read when you want	Talk with a doctor		Talk with a pharmacist					Internet		Yes					No preference
	Talk with a doctor	Talk with a nurse													Talk with a doctor	Talk with a nurse																Talk with a doctor	Talk with a nurse								Yes				Pill			Blood clots are mostly preventable
On a piece of paper that you can read when you want	Talk with a doctor	Talk with a nurse	Talk with a pharmacist					Internet						On a piece of paper that you can read when you want	Talk with a doctor	Talk with a nurse	Talk with a pharmacist					Internet									On a piece of paper that you can read when you want	Talk with a doctor	Talk with a nurse	Talk with a pharmacist					Internet		Yes				Pill			Blood clots are mostly preventable
	Talk with a doctor				Video on a tablet (e.g. iPad)									On a piece of paper that you can read when you want	Talk with a doctor				Video on a tablet (e.g. iPad)												On a piece of paper that you can read when you want					Video on a tablet (e.g. iPad)					Yes				Pill		Blood clots kill more people per year than AIDS, breast cancer, and car crashes combined
On a piece of paper that you can read when you want	Talk with a doctor	Talk with a nurse			Video on a tablet (e.g. iPad)	Video on a smart phone (e.g. iPhone)								On a piece of paper that you can read when you want	Talk with a doctor	Talk with a nurse															On a piece of paper that you can read when you want	Talk with a doctor	Talk with a nurse								Yes				Pill		Blood clots kill more people per year than AIDS, breast cancer, and car crashes combined
On a piece of paper that you can read when you want	Talk with a doctor	Talk with a nurse					Interactive video game about blood clots	Internet						On a piece of paper that you can read when you want	Talk with a doctor	Talk with a nurse					Interactive video game about blood clots										On a piece of paper that you can read when you want	Talk with a doctor	Talk with a nurse					Interactive video game about blood clots			Yes				Pill			Blood clots are mostly preventable
	Talk with a doctor														Talk with a doctor																	Talk with a doctor									Yes				Pill		Blood clots kill more people per year than AIDS, breast cancer, and car crashes combined
On a piece of paper that you can read when you want	Talk with a doctor	Talk with a nurse					Interactive video game about blood clots	Internet						On a piece of paper that you can read when you want	Talk with a doctor						Interactive video game about blood clots	Internet										Talk with a doctor	Talk with a nurse		Video on a TV screen			Interactive video game about blood clots	Internet		Yes			Shot/injection			Blood clots kill more people per year than AIDS, breast cancer, and car crashes combined
On a piece of paper that you can read when you want														On a piece of paper that you can read when you want																	On a piece of paper that you can read when you want										Yes				Pill
On a piece of paper that you can read when you want		Talk with a nurse	Talk with a pharmacist		Video on a tablet (e.g. iPad)									On a piece of paper that you can read when you want		Talk with a nurse	Talk with a pharmacist														On a piece of paper that you can read when you want		Talk with a nurse						Internet		Yes				Pill			Blood clots are mostly preventable
On a piece of paper that you can read when you want	Talk with a doctor													On a piece of paper that you can read when you want	Talk with a doctor																On a piece of paper that you can read when you want	Talk with a doctor							Internet		Yes				Pill		Blood clots kill more people per year than AIDS, breast cancer, and car crashes combined
On a piece of paper that you can read when you want	Talk with a doctor	Talk with a nurse		Video on a TV screen	Video on a tablet (e.g. iPad)		Interactive video game about blood clots	Internet						On a piece of paper that you can read when you want	Talk with a doctor	Talk with a nurse		Video on a TV screen	Video on a tablet (e.g. iPad)			Internet									On a piece of paper that you can read when you want	Talk with a doctor	Talk with a nurse		Video on a TV screen	Video on a tablet (e.g. iPad)			Internet		Yes					No preference
On a piece of paper that you can read when you want	Talk with a doctor				Video on a tablet (e.g. iPad)			Internet						On a piece of paper that you can read when you want		Talk with a nurse			Video on a tablet (e.g. iPad)			Internet									On a piece of paper that you can read when you want	Talk with a doctor				Video on a tablet (e.g. iPad)	Video on a smart phone (e.g. iPhone)		Internet		Yes				Pill
On a piece of paper that you can read when you want	Talk with a doctor			Video on a TV screen										On a piece of paper that you can read when you want	Talk with a doctor			Video on a TV screen													On a piece of paper that you can read when you want	Talk with a doctor							Internet		Yes				Pill			Blood clots are mostly preventable
On a piece of paper that you can read when you want	Talk with a doctor	Talk with a nurse	Talk with a pharmacist											On a piece of paper that you can read when you want	Talk with a doctor	Talk with a nurse															On a piece of paper that you can read when you want	Talk with a doctor			Video on a TV screen						Yes				Pill				Hospitalized patients are at higher risk for getting blood clots
On a piece of paper that you can read when you want	Talk with a doctor			Video on a TV screen	Video on a tablet (e.g. iPad)	Video on a smart phone (e.g. iPhone)								On a piece of paper that you can read when you want	Talk with a doctor			Video on a TV screen	Video on a tablet (e.g. iPad)												On a piece of paper that you can read when you want	Talk with a doctor			Video on a TV screen	Video on a tablet (e.g. iPad)					Yes				Pill		Blood clots kill more people per year than AIDS, breast cancer, and car crashes combined
On a piece of paper that you can read when you want	Talk with a doctor	Talk with a nurse		Video on a TV screen	Video on a tablet (e.g. iPad)			Internet						On a piece of paper that you can read when you want	Talk with a doctor	Talk with a nurse		Video on a TV screen	Video on a tablet (e.g. iPad)	Video on a smart phone (e.g. iPhone)	Interactive video game about blood clots	Internet									On a piece of paper that you can read when you want	Talk with a doctor	Talk with a nurse	Talk with a pharmacist	Video on a TV screen	Video on a tablet (e.g. iPad)	Video on a smart phone (e.g. iPhone)	Interactive video game about blood clots	Internet		Yes				Pill		Blood clots kill more people per year than AIDS, breast cancer, and car crashes combined
On a piece of paper that you can read when you want	Talk with a doctor				Video on a tablet (e.g. iPad)			Internet						On a piece of paper that you can read when you want					Video on a tablet (e.g. iPad)		Interactive video game about blood clots	Internet									On a piece of paper that you can read when you want	Talk with a doctor	Talk with a nurse	Talk with a pharmacist	Video on a TV screen	Video on a tablet (e.g. iPad)	Video on a smart phone (e.g. iPhone)	Interactive video game about blood clots			Yes				Pill		Blood clots kill more people per year than AIDS, breast cancer, and car crashes combined
On a piece of paper that you can read when you want	Talk with a doctor	Talk with a nurse		Video on a TV screen										On a piece of paper that you can read when you want	Talk with a doctor	Talk with a nurse		Video on a TV screen													On a piece of paper that you can read when you want				Video on a TV screen				Internet		Yes				Pill		Blood clots kill more people per year than AIDS, breast cancer, and car crashes combined
On a piece of paper that you can read when you want	Talk with a doctor	Talk with a nurse												On a piece of paper that you can read when you want	Talk with a doctor	Talk with a nurse															On a piece of paper that you can read when you want	Talk with a doctor	Talk with a nurse										I would if it were explained to me		Pill				Hospitalized patients are at higher risk for getting blood clots
	Talk with a doctor				Video on a tablet (e.g. iPad)	Video on a smart phone (e.g. iPhone)									Talk with a doctor				Video on a tablet (e.g. iPad)	Video on a smart phone (e.g. iPhone)												Talk with a doctor				Video on a tablet (e.g. iPad)	Video on a smart phone (e.g. iPhone)					No			Pill		Blood clots kill more people per year than AIDS, breast cancer, and car crashes combined
On a piece of paper that you can read when you want	Talk with a doctor	Talk with a nurse		Video on a TV screen	Video on a tablet (e.g. iPad)	Video on a smart phone (e.g. iPhone)	Interactive video game about blood clots	Internet	Meeting a haematologist if I already have a genetic condition that predisposes me to clots					On a piece of paper that you can read when you want	Talk with a doctor	Talk with a nurse		Video on a TV screen	Video on a tablet (e.g. iPad)	Video on a smart phone (e.g. iPhone)	Interactive video game about blood clots	Internet									On a piece of paper that you can read when you want	Talk with a doctor		Talk with a pharmacist	Video on a TV screen	Video on a tablet (e.g. iPad)	Video on a smart phone (e.g. iPhone)	Interactive video game about blood clots	Internet		Yes				Pill				Hospitalized patients are at higher risk for getting blood clots
On a piece of paper that you can read when you want	Talk with a doctor	Talk with a nurse						Internet						On a piece of paper that you can read when you want	Talk with a doctor	Talk with a nurse						Internet									On a piece of paper that you can read when you want	Talk with a doctor	Talk with a nurse		Video on a TV screen	Video on a tablet (e.g. iPad)	Video on a smart phone (e.g. iPhone)		Internet		Yes					No preference	Blood clots kill more people per year than AIDS, breast cancer, and car crashes combined
On a piece of paper that you can read when you want	Talk with a doctor	Talk with a nurse												On a piece of paper that you can read when you want	Talk with a doctor	Talk with a nurse																Talk with a doctor									Yes				Pill			Blood clots are mostly preventable
On a piece of paper that you can read when you want	Talk with a doctor	Talk with a nurse	Talk with a pharmacist											On a piece of paper that you can read when you want	Talk with a doctor	Talk with a nurse	Talk with a pharmacist														On a piece of paper that you can read when you want										Yes			Shot/injection			Blood clots kill more people per year than AIDS, breast cancer, and car crashes combined
On a piece of paper that you can read when you want	Talk with a doctor	Talk with a nurse												On a piece of paper that you can read when you want	Talk with a doctor	Talk with a nurse															On a piece of paper that you can read when you want	Talk with a doctor	Talk with a nurse						Internet		Yes				Pill		Blood clots kill more people per year than AIDS, breast cancer, and car crashes combined
	Talk with a doctor			Video on a TV screen	Video on a tablet (e.g. iPad)										Talk with a doctor			Video on a TV screen	Video on a tablet (e.g. iPad)												On a piece of paper that you can read when you want	Talk with a doctor			Video on a TV screen	Video on a tablet (e.g. iPad)			Internet				Not if I did not have any knowledge about blood clots and the severity of them			No preference	Blood clots kill more people per year than AIDS, breast cancer, and car crashes combined
On a piece of paper that you can read when you want	Talk with a doctor	Talk with a nurse						Internet						On a piece of paper that you can read when you want	Talk with a doctor	Talk with a nurse						Internet									On a piece of paper that you can read when you want	Talk with a doctor	Talk with a nurse						Internet		Yes				Pill		Blood clots kill more people per year than AIDS, breast cancer, and car crashes combined
On a piece of paper that you can read when you want	Talk with a doctor	Talk with a nurse						Internet						On a piece of paper that you can read when you want	Talk with a doctor	Talk with a nurse						Internet									On a piece of paper that you can read when you want	Talk with a doctor	Talk with a nurse	Talk with a pharmacist					Internet		Yes				Pill		Blood clots kill more people per year than AIDS, breast cancer, and car crashes combined
	Talk with a doctor														Talk with a doctor																	Talk with a doctor											I was too drugged up from the accident and before and after surgery. I feel they should have immediately put me on blood thinners instead of just telling me I could get one. I only discovered I had one several weeks later and by then it was 3 1/2 inches long		Pill		Blood clots kill more people per year than AIDS, breast cancer, and car crashes combined
	Talk with a doctor																	Video on a TV screen								Both patients and doctors/nurses/pharmacists talking about medicines to help prevent blood clots		Yes							Video on a TV screen						Yes					No preference	Blood clots kill more people per year than AIDS, breast cancer, and car crashes combined
On a piece of paper that you can read when you want	Talk with a doctor							Internet						On a piece of paper that you can read when you want	Talk with a doctor							Internet										Talk with a doctor									Yes					No preference	Blood clots kill more people per year than AIDS, breast cancer, and car crashes combined
On a piece of paper that you can read when you want	Talk with a doctor													On a piece of paper that you can read when you want	Talk with a doctor	Talk with a nurse															On a piece of paper that you can read when you want	Talk with a doctor	Talk with a nurse								Yes				Pill		Blood clots kill more people per year than AIDS, breast cancer, and car crashes combined
On a piece of paper that you can read when you want	Talk with a doctor							Internet						On a piece of paper that you can read when you want	Talk with a doctor	Talk with a nurse						Internet									On a piece of paper that you can read when you want	Talk with a doctor	Talk with a nurse						Internet		Yes				Pill		Blood clots kill more people per year than AIDS, breast cancer, and car crashes combined
On a piece of paper that you can read when you want	Talk with a doctor		Talk with a pharmacist	Video on a TV screen	Video on a tablet (e.g. iPad)									On a piece of paper that you can read when you want	Talk with a doctor		Talk with a pharmacist	Video on a TV screen	Video on a tablet (e.g. iPad)												On a piece of paper that you can read when you want									Confusing if I am the decision-maker	Yes				Pill		Blood clots kill more people per year than AIDS, breast cancer, and car crashes combined
				Video on a TV screen								Both patient stories and doctors/nurses/pharmacists talking about the dangers of blood clots						Video on a TV screen								Both patients and doctors/nurses/pharmacists talking about medicines to help prevent blood clots		Yes			On a piece of paper that you can read when you want										Yes				Pill		Blood clots kill more people per year than AIDS, breast cancer, and car crashes combined
	Talk with a doctor	Talk with a nurse													Talk with a doctor	Talk with a nurse															On a piece of paper that you can read when you want	Talk with a doctor	Talk with a nurse								Yes				Pill		Blood clots kill more people per year than AIDS, breast cancer, and car crashes combined
On a piece of paper that you can read when you want	Talk with a doctor	Talk with a nurse						Internet						On a piece of paper that you can read when you want	Talk with a doctor	Talk with a nurse			Video on a tablet (e.g. iPad)	Video on a smart phone (e.g. iPhone)		Internet									On a piece of paper that you can read when you want	Talk with a doctor	Talk with a nurse			Video on a tablet (e.g. iPad)	Video on a smart phone (e.g. iPhone)		Internet		Yes			Shot/injection			Blood clots kill more people per year than AIDS, breast cancer, and car crashes combined
		Talk with a nurse			Video on a tablet (e.g. iPad)		Interactive video game about blood clots	Internet								Talk with a nurse		Video on a TV screen	Video on a tablet (e.g. iPad)		Interactive video game about blood clots	Internet													Video on a TV screen	Video on a tablet (e.g. iPad)	Video on a smart phone (e.g. iPhone)	Interactive video game about blood clots			Yes				Pill			Blood clots are mostly preventable
On a piece of paper that you can read when you want	Talk with a doctor	Talk with a nurse													Talk with a doctor																	Talk with a doctor									Yes				Pill
On a piece of paper that you can read when you want	Talk with a doctor	Talk with a nurse		Video on a TV screen	Video on a tablet (e.g. iPad)			Internet						On a piece of paper that you can read when you want	Talk with a doctor	Talk with a nurse	Talk with a pharmacist	Video on a TV screen	Video on a tablet (e.g. iPad)			Internet									On a piece of paper that you can read when you want	Talk with a doctor	Talk with a nurse	Talk with a pharmacist	Video on a TV screen	Video on a tablet (e.g. iPad)			Internet				Maybe, as it depends on if I have time to sit and read it. But I might need to read it later (if that).		Pill
		Talk with a nurse													Talk with a doctor	Talk with a nurse		Video on a TV screen	Video on a tablet (e.g. iPad)													Talk with a doctor	Talk with a nurse		Video on a TV screen	Video on a tablet (e.g. iPad)					Yes				Pill			Blood clots are mostly preventable
									All of the above is ACCEPTABLE, provided that it is taken with seriousness!						Talk with a doctor																	Talk with a doctor									Yes			Shot/injection			Blood clots kill more people per year than AIDS, breast cancer, and car crashes combined
	Talk with a doctor	Talk with a nurse			Video on a tablet (e.g. iPad)			Internet							Talk with a doctor	Talk with a nurse			Video on a tablet (e.g. iPad)			Internet										Talk with a doctor	Talk with a nurse			Video on a tablet (e.g. iPad)			Internet		Yes				Pill			Blood clots are mostly preventable
On a piece of paper that you can read when you want	Talk with a doctor	Talk with a nurse	Talk with a pharmacist	Video on a TV screen	Video on a tablet (e.g. iPad)	Video on a smart phone (e.g. iPhone)								On a piece of paper that you can read when you want	Talk with a doctor	Talk with a nurse	Talk with a pharmacist	Video on a TV screen	Video on a tablet (e.g. iPad)	Video on a smart phone (e.g. iPhone)											On a piece of paper that you can read when you want	Talk with a doctor	Talk with a nurse	Talk with a pharmacist	Video on a TV screen	Video on a tablet (e.g. iPad)	Video on a smart phone (e.g. iPhone)				Yes				Pill				Hospitalized patients are at higher risk for getting blood clots
On a piece of paper that you can read when you want	Talk with a doctor	Talk with a nurse	Talk with a pharmacist	Video on a TV screen										On a piece of paper that you can read when you want	Talk with a doctor	Talk with a nurse	Talk with a pharmacist	Video on a TV screen													On a piece of paper that you can read when you want						Video on a smart phone (e.g. iPhone)		Internet		Yes				Pill				Hospitalized patients are at higher risk for getting blood clots
On a piece of paper that you can read when you want	Talk with a doctor					Video on a smart phone (e.g. iPhone)								On a piece of paper that you can read when you want	Talk with a doctor					Video on a smart phone (e.g. iPhone)												Talk with a doctor									Yes				Pill		Blood clots kill more people per year than AIDS, breast cancer, and car crashes combined
	Talk with a doctor													On a piece of paper that you can read when you want	Talk with a doctor																On a piece of paper that you can read when you want	Talk with a doctor							Internet		Yes				Pill		Blood clots kill more people per year than AIDS, breast cancer, and car crashes combined
	Talk with a doctor														Talk with a doctor																	Talk with a doctor										No				No preference	Blood clots kill more people per year than AIDS, breast cancer, and car crashes combined
On a piece of paper that you can read when you want	Talk with a doctor				Video on a tablet (e.g. iPad)									On a piece of paper that you can read when you want	Talk with a doctor				Video on a tablet (e.g. iPad)												On a piece of paper that you can read when you want	Talk with a doctor	Talk with a nurse			Video on a tablet (e.g. iPad)					Yes				Pill			Blood clots are mostly preventable
On a piece of paper that you can read when you want					Video on a tablet (e.g. iPad)									On a piece of paper that you can read when you want	Talk with a doctor		Talk with a pharmacist		Video on a tablet (e.g. iPad)												On a piece of paper that you can read when you want	Talk with a doctor				Video on a tablet (e.g. iPad)			Internet		Yes			Shot/injection			Blood clots kill more people per year than AIDS, breast cancer, and car crashes combined
On a piece of paper that you can read when you want		Talk with a nurse			Video on a tablet (e.g. iPad)									On a piece of paper that you can read when you want		Talk with a nurse			Video on a tablet (e.g. iPad)												On a piece of paper that you can read when you want					Video on a tablet (e.g. iPad)	Video on a smart phone (e.g. iPhone)				Yes				Pill
On a piece of paper that you can read when you want														On a piece of paper that you can read when you want																	On a piece of paper that you can read when you want	Talk with a doctor	Talk with a nurse								Yes				Pill			Blood clots are mostly preventable
On a piece of paper that you can read when you want	Talk with a doctor			Video on a TV screen		Video on a smart phone (e.g. iPhone)								On a piece of paper that you can read when you want	Talk with a doctor			Video on a TV screen		Video on a smart phone (e.g. iPhone)											On a piece of paper that you can read when you want	Talk with a doctor			Video on a TV screen		Video on a smart phone (e.g. iPhone)				Yes				Pill		Blood clots kill more people per year than AIDS, breast cancer, and car crashes combined
On a piece of paper that you can read when you want	Talk with a doctor	Talk with a nurse												On a piece of paper that you can read when you want	Talk with a doctor	Talk with a nurse															On a piece of paper that you can read when you want	Talk with a doctor									Yes					No preference
On a piece of paper that you can read when you want	Talk with a doctor	Talk with a nurse		Video on a TV screen		Video on a smart phone (e.g. iPhone)								On a piece of paper that you can read when you want	Talk with a doctor	Talk with a nurse		Video on a TV screen		Video on a smart phone (e.g. iPhone)												Talk with a doctor	Talk with a nurse				Video on a smart phone (e.g. iPhone)				Yes				Pill		Blood clots kill more people per year than AIDS, breast cancer, and car crashes combined
On a piece of paper that you can read when you want				Video on a TV screen										On a piece of paper that you can read when you want				Video on a TV screen														Talk with a doctor	Talk with a nurse										I would like to think I would, however being unwell one may very easily get distracted and forget about the piece of paper.			No preference	Blood clots kill more people per year than AIDS, breast cancer, and car crashes combined
					Video on a tablet (e.g. iPad)							Both patient stories and doctors/nurses/pharmacists talking about the dangers of blood clots							Video on a tablet (e.g. iPad)							Both patients and doctors/nurses/pharmacists talking about medicines to help prevent blood clots		Yes				Talk with a doctor											Depending on what I was there for		Pill		Blood clots kill more people per year than AIDS, breast cancer, and car crashes combined
On a piece of paper that you can read when you want	Talk with a doctor	Talk with a nurse												On a piece of paper that you can read when you want	Talk with a doctor	Talk with a nurse			Video on a tablet (e.g. iPad)												On a piece of paper that you can read when you want	Talk with a doctor	Talk with a nurse			Video on a tablet (e.g. iPad)					Yes				Pill		Blood clots kill more people per year than AIDS, breast cancer, and car crashes combined
								Internet						On a piece of paper that you can read when you want								Internet									On a piece of paper that you can read when you want										Yes				Pill				Hospitalized patients are at higher risk for getting blood clots
On a piece of paper that you can read when you want		Talk with a nurse												On a piece of paper that you can read when you want		Talk with a nurse															On a piece of paper that you can read when you want		Talk with a nurse								Yes					No preference	Blood clots kill more people per year than AIDS, breast cancer, and car crashes combined
On a piece of paper that you can read when you want	Talk with a doctor				Video on a tablet (e.g. iPad)									On a piece of paper that you can read when you want	Talk with a doctor				Video on a tablet (e.g. iPad)												On a piece of paper that you can read when you want	Talk with a doctor				Video on a tablet (e.g. iPad)					Yes				Pill
	Talk with a doctor														Talk with a doctor																On a piece of paper that you can read when you want	Talk with a doctor	Talk with a nurse		Video on a TV screen	Video on a tablet (e.g. iPad)	Video on a smart phone (e.g. iPhone)				Yes				Pill			Blood clots are mostly preventable
On a piece of paper that you can read when you want	Talk with a doctor	Talk with a nurse												On a piece of paper that you can read when you want	Talk with a doctor	Talk with a nurse															On a piece of paper that you can read when you want		Talk with a nurse								Yes				Pill			Blood clots are mostly preventable
	Talk with a doctor	Talk with a nurse							I am a clinician, so I don't know if you want my response on this. However, I did answer if I was a patient.					On a piece of paper that you can read when you want	Talk with a doctor	Talk with a nurse		Video on a TV screen	Video on a tablet (e.g. iPad)	Video on a smart phone (e.g. iPhone)											On a piece of paper that you can read when you want				Video on a TV screen	Video on a tablet (e.g. iPad)	Video on a smart phone (e.g. iPhone)		Internet				maybe - depends on how busy things were.		Pill		Blood clots kill more people per year than AIDS, breast cancer, and car crashes combined
[truncated: 1 more columns]
