# Supplementary material for: Patient Preferences for Receiving Education on Venous Thromboembolism Prevention – A Survey of Stakeholder Organizations
Source: PLoS One. 2016 Mar 31;11(3):e0152084. doi: 10.1371/journal.pone.0152084 (PMC4816559; doi:10.1371/journal.pone.0152084)
Supplement: S2 File — (XLSX) [file pone.0152084.s002.xlsx]

## Sheet: Sheet1
pieceofpaper	talkwithadoctor	talkwithanurse	talkwithapharmacist	videotv	videotablet	videosmartphone	informationprevent	informationmyrisk	informationhowtoknow	whathappensafter	pagefrontonly	pagefrontandback	pagehandout	x	scientificjournalarticle	referencelist	guideline	otherpleasespecify	maximumlength	maximumlengthother	typeofvideo	typeofvideoother
Second Choice					First Choice	Third Choice	Second Choice	Third Choice	First Choice	Fourth Choice	Yes	Yes	Yes	Yes	Yes	Yes	Yes		10 minutes		Both patients and doctors/nurses/pharmacists talking
First Choice			Third Choice	Second Choice			Third Choice	Second Choice	First Choice	Fourth Choice	Yes	Yes	Yes	Yes	Yes	Yes	Yes	Brochure (trifold, color or B&W)	5 minutes		Both patients and doctors/nurses/pharmacists talking
	Second Choice			First Choice		Third Choice	Second Choice	Third Choice	First Choice	Fourth Choice	Yes	Yes	Yes	Yes	Yes	No	Yes		10 minutes		Both patients and doctors/nurses/pharmacists talking
Second Choice	First Choice			Third Choice			Second Choice	Fourth Choice	Third Choice	First Choice	Yes	Yes	Yes	Yes	Yes	Yes	Yes		5 minutes		Both patients and doctors/nurses/pharmacists talking
First Choice	Second Choice	Third Choice					Fourth Choice	Third Choice	Second Choice	First Choice	Yes	Yes	Yes	Yes	Yes	No	Yes		5 minutes		Both patients and doctors/nurses/pharmacists talking
Third Choice	First Choice	Second Choice					Second Choice	First Choice	Third Choice	Fourth Choice	Yes	Yes	No	No	No	No	No		5 minutes		Both patients and doctors/nurses/pharmacists talking
	First Choice	Second Choice	Third Choice				Second Choice	Third Choice	Fourth Choice	First Choice	Yes	Yes	Yes	No	No	No	No		10 minutes		Both patients and doctors/nurses/pharmacists talking
First Choice		Third Choice			Second Choice		Third Choice	First Choice	Second Choice	Fourth Choice	Yes	Yes	Yes	No	No	No	No		10 minutes		Both patients and doctors/nurses/pharmacists talking
	Third Choice			Second Choice	First Choice		Third Choice	Fourth Choice	First Choice	Second Choice	Yes	Yes	Yes	Yes	Yes	Yes	Yes		20 minutes		Both patients and doctors/nurses/pharmacists talking
Third Choice	First Choice				Second Choice		Third Choice	Fourth Choice	First Choice	Second Choice	Yes	Yes	Yes	Yes	Yes	No	Yes		20 minutes		Both patients and doctors/nurses/pharmacists talking
Third Choice	First Choice				Second Choice		Third Choice	Second Choice	First Choice	Fourth Choice	Yes	Yes	Yes	Yes	No	Yes	Yes		10 minutes		Both patients and doctors/nurses/pharmacists talking
Second Choice	First Choice				Third Choice		Third Choice	Fourth Choice	Second Choice	First Choice	Yes	Yes	Yes	Yes	Yes	Yes	Yes		10 minutes		Both patients and doctors/nurses/pharmacists talking
Third Choice	First Choice			Second Choice			Second Choice	Fourth Choice	Third Choice	First Choice	Yes	Yes	Yes	Yes	No	No	No		20 minutes		Both patients and doctors/nurses/pharmacists talking
Third Choice			Second Choice			First Choice	First Choice	Fourth Choice	Second Choice	Third Choice	Yes	No	No	No	Yes	Yes	Yes		20 minutes		Both patients and doctors/nurses/pharmacists talking
	First Choice	Second Choice	Third Choice				Third Choice	Second Choice	First Choice	Fourth Choice	Yes	Yes	Yes	Yes	No	No	No		10 minutes		Doctors/nurses/pharmacists talking
Third Choice	First Choice					Second Choice	First Choice	Third Choice	Second Choice	Fourth Choice	Yes	Yes	No	No	No	No	No		5 minutes		Both patients and doctors/nurses/pharmacists talking
Third Choice	First Choice				Second Choice		Third Choice	Fourth Choice	First Choice	Second Choice	Yes	Yes	Yes	No	Yes	No	Yes		20 minutes		Both patients and doctors/nurses/pharmacists talking
		Second Choice		First Choice	Third Choice		Third Choice	Fourth Choice	First Choice	Second Choice	Yes	Yes	Yes	Yes	Yes	No	Yes		5 minutes		Doctors/nurses/pharmacists talking
First Choice	Third Choice	Second Choice					Fourth Choice	Second Choice	First Choice	Third Choice	Yes	No	No	No	No	No	No		Other (please specify)	3 minutes	Both patients and doctors/nurses/pharmacists talking
Third Choice	First Choice	Second Choice					Third Choice	Fourth Choice	First Choice	Second Choice	Yes	Yes	Yes	Yes	Yes	Yes	Yes		10 minutes		Both patients and doctors/nurses/pharmacists talking
Second Choice	First Choice					Third Choice	Second Choice	Fourth Choice	First Choice	Third Choice	Yes	Yes	No	No	Yes	Yes	Yes		5 minutes		Both patients and doctors/nurses/pharmacists talking
First Choice	Third Choice	Second Choice					Fourth Choice	Third Choice	Second Choice	First Choice	Yes	Yes	Yes	Yes	Yes	Yes	Yes		10 minutes		Doctors/nurses/pharmacists talking
Second Choice	First Choice			Third Choice			First Choice	Fourth Choice	Second Choice	Third Choice	Yes	Yes	Yes	Yes	Yes	Yes	Yes		5 minutes		Both patients and doctors/nurses/pharmacists talking
	First Choice	Second Choice		Third Choice			First Choice	Third Choice	Second Choice	Fourth Choice	Yes	Yes	Yes	Yes	No	Yes	Yes		15 minutes		Both patients and doctors/nurses/pharmacists talking
Second Choice	First Choice				Third Choice		Third Choice	Second Choice	First Choice	Fourth Choice	Yes	Yes	Yes	Yes	No	No	Yes		15 minutes		Both patients and doctors/nurses/pharmacists talking
First Choice	Third Choice	Second Choice					Fourth Choice	First Choice	Second Choice	Third Choice	Yes	Yes	Yes	Yes	Yes	Yes	Yes		5 minutes		Both patients and doctors/nurses/pharmacists talking
Second Choice	Third Choice			First Choice			Second Choice	Fourth Choice	First Choice	Third Choice	Yes	Yes	Yes	Yes	No	No	No		20 minutes		Both patients and doctors/nurses/pharmacists talking
Second Choice	First Choice		Third Choice				Fourth Choice	Second Choice	Third Choice	First Choice	Yes	Yes	Yes	Yes	Yes	Yes	Yes		10 minutes		Doctors/nurses/pharmacists talking
Third Choice	First Choice	Second Choice					First Choice	Second Choice	Fourth Choice	Third Choice	Yes	Yes	No	No	Yes	No	Yes		20 minutes		Both patients and doctors/nurses/pharmacists talking
Second Choice	First Choice			Third Choice			Third Choice	Fourth Choice	First Choice	Second Choice	Yes	Yes	Yes	No	Yes	Yes	Yes		10 minutes		Both patients and doctors/nurses/pharmacists talking
	Second Choice			Third Choice	First Choice		Third Choice	Second Choice	First Choice	Fourth Choice	Yes	Yes	Yes	No	No	No	No		15 minutes		Both patients and doctors/nurses/pharmacists talking
First Choice				Second Choice	Third Choice		First Choice	Second Choice	Third Choice	Fourth Choice	Yes	Yes	Yes	No	No	No	No		Other (please specify)	30 minutes	Doctors/nurses/pharmacists talking
	First Choice	Second Choice	Third Choice				First Choice	Second Choice	Third Choice	Fourth Choice	Yes	Yes	Yes	Yes	Yes	No	Yes		10 minutes		Both patients and doctors/nurses/pharmacists talking
Second Choice	First Choice	Third Choice					Third Choice	Fourth Choice	First Choice	Second Choice	Yes	Yes	Yes	Yes	No	Yes	Yes		20 minutes		Both patients and doctors/nurses/pharmacists talking
Second Choice	First Choice					Third Choice	First Choice	Fourth Choice	Second Choice	Third Choice	Yes	Yes	Yes	Yes	Yes	Yes	Yes		10 minutes		Both patients and doctors/nurses/pharmacists talking
Second Choice	First Choice	Third Choice					Third Choice	Fourth Choice	First Choice	Second Choice	No	No	Yes	Yes	Yes	Yes	Yes		10 minutes		Doctors/nurses/pharmacists talking
		Second Choice	Third Choice		First Choice		Third Choice	First Choice	Fourth Choice	Second Choice	Yes	No	No	No	Yes	Yes	Yes		10 minutes		Both patients and doctors/nurses/pharmacists talking
	First Choice	Second Choice			Third Choice		Second Choice	Third Choice	First Choice	Fourth Choice	Yes	Yes	No	No	No	No	No		10 minutes		Both patients and doctors/nurses/pharmacists talking
	First Choice	Second Choice	Third Choice				Third Choice	Second Choice	First Choice	Fourth Choice	Yes	Yes	No	No	Yes	No	Yes		5 minutes		Both patients and doctors/nurses/pharmacists talking
Third Choice	Second Choice		First Choice				Third Choice	Second Choice	First Choice	Fourth Choice	Yes	Yes	Yes	No	No	No	No		5 minutes		Both patients and doctors/nurses/pharmacists talking
Third Choice	First Choice	Second Choice					First Choice	Second Choice	Fourth Choice	Third Choice	Yes	Yes	Yes	No	No	No	Yes		5 minutes		Both patients and doctors/nurses/pharmacists talking
	Second Choice	Third Choice			First Choice		Third Choice	Fourth Choice	First Choice	Second Choice	Yes	Yes	Yes	No	No	No	Yes		5 minutes		Both patients and doctors/nurses/pharmacists talking
First Choice		Second Choice	Third Choice				Second Choice	First Choice	Third Choice	Fourth Choice	Yes	Yes	Yes	Yes	Yes	Yes	Yes		Other (please specify)	30 mins	Both patients and doctors/nurses/pharmacists talking
	Second Choice	Third Choice			First Choice		Third Choice	Fourth Choice	Second Choice	First Choice	Yes	Yes	Yes	Yes	Yes	Yes	Yes		15 minutes		Both patients and doctors/nurses/pharmacists talking
Second Choice	First Choice	Third Choice					Second Choice	Third Choice	First Choice	Fourth Choice	Yes	Yes	Yes	Yes	No	No	Yes		15 minutes		Both patients and doctors/nurses/pharmacists talking
	First Choice	Second Choice		Third Choice			Third Choice	Fourth Choice	Second Choice	First Choice	Yes	Yes	Yes	Yes	No	No	Yes		20 minutes		Doctors/nurses/pharmacists talking
	First Choice	Second Choice			Third Choice		Fourth Choice	Third Choice	First Choice	Second Choice	Yes	Yes	Yes	No	No	No	Yes	Summary of journal articles	10 minutes		Both patients and doctors/nurses/pharmacists talking
Second Choice	First Choice				Third Choice		Third Choice	Second Choice	First Choice	Fourth Choice	No	Yes	Yes	Yes	Yes	Yes	Yes		10 minutes		Both patients and doctors/nurses/pharmacists talking
Second Choice	First Choice			Third Choice			Fourth Choice	Third Choice	Second Choice	First Choice	Yes	Yes	Yes	Yes	No	Yes	Yes		20 minutes		Both patients and doctors/nurses/pharmacists talking
Second Choice				Third Choice		First Choice	Fourth Choice	Third Choice	First Choice	Second Choice	Yes	Yes	No	No	No	No	Yes		10 minutes		Both patients and doctors/nurses/pharmacists talking
Second Choice	First Choice			Third Choice			Second Choice	Third Choice	Fourth Choice	First Choice	Yes	Yes	Yes	Yes	Yes	Yes	Yes		Other (please specify)	as long as it takes to inform me	Both patients and doctors/nurses/pharmacists talking
Third Choice	First Choice				Second Choice		Second Choice	Fourth Choice	Third Choice	First Choice	Yes	Yes	Yes	Yes	No	No	Yes	Whatever was available	20 minutes		Both patients and doctors/nurses/pharmacists talking
	First Choice	Second Choice		Third Choice			Fourth Choice	Second Choice	First Choice	Third Choice	Yes	Yes	Yes	Yes	Yes	Yes	Yes		20 minutes		Both patients and doctors/nurses/pharmacists talking
Third Choice	First Choice				Second Choice		First Choice	Fourth Choice	Second Choice	Third Choice	Yes	Yes	Yes	No	Yes	Yes	Yes		10 minutes		Both patients and doctors/nurses/pharmacists talking
Third Choice		First Choice			Second Choice		Fourth Choice	First Choice	Second Choice	Third Choice	Yes	Yes	No	No	Yes	No	Yes		5 minutes		Both patients and doctors/nurses/pharmacists talking
First Choice	Second Choice	Third Choice					Third Choice	First Choice	Second Choice	Fourth Choice	Yes	Yes	Yes	No	No	No	No		5 minutes		Both patients and doctors/nurses/pharmacists talking
	First Choice			Second Choice	Third Choice		Third Choice	Fourth Choice	First Choice	Second Choice	Yes	Yes	Yes	Yes	No	No	Yes		20 minutes		Both patients and doctors/nurses/pharmacists talking
Third Choice	First Choice				Second Choice		Third Choice	First Choice	Second Choice	Fourth Choice	Yes	Yes	Yes	No	Yes	No	No		15 minutes		Both patients and doctors/nurses/pharmacists talking
	First Choice	Third Choice	Second Choice				Third Choice	Fourth Choice	First Choice	Second Choice	Yes	Yes	Yes	Yes	Yes	Yes	Yes		20 minutes		Both patients and doctors/nurses/pharmacists talking
Third Choice	First Choice	Second Choice					Third Choice	Fourth Choice	Second Choice	First Choice	Yes	Yes	Yes	Yes	No	No	Yes		15 minutes		Both patients and doctors/nurses/pharmacists talking
	First Choice				Second Choice	Third Choice	Fourth Choice	Third Choice	First Choice	Second Choice	Yes	Yes	Yes	Yes	Yes	Yes	Yes		5 minutes		Both patients and doctors/nurses/pharmacists talking
Third Choice	First Choice				Second Choice		Second Choice	Fourth Choice	Third Choice	First Choice	Yes	Yes	Yes	Yes	Yes	Yes	Yes		20 minutes		Both patients and doctors/nurses/pharmacists talking
Third Choice	Second Choice				First Choice		Second Choice	Third Choice	Fourth Choice	First Choice	No	No	Yes	Yes	Yes	Yes	Yes		20 minutes		Both patients and doctors/nurses/pharmacists talking
	First Choice	Second Choice		Third Choice			Third Choice	Second Choice	First Choice	Fourth Choice	Yes	Yes	Yes	Yes	Yes	Yes	Yes		20 minutes		Both patients and doctors/nurses/pharmacists talking
	First Choice			Third Choice	Second Choice		Second Choice	Fourth Choice	Third Choice	First Choice	Yes	Yes	Yes	Yes	Yes	Yes	Yes	Any information is better than none	Other (please specify)	As long as it is informational,as long as it takes	Both patients and doctors/nurses/pharmacists talking
	First Choice	Second Choice			Third Choice		First Choice	Second Choice	Third Choice	Fourth Choice	Yes	Yes	Yes	Yes	Yes	Yes	Yes		15 minutes		Both patients and doctors/nurses/pharmacists talking
Third Choice	Second Choice	First Choice					Third Choice	First Choice	Second Choice	Fourth Choice	Yes	Yes	Yes	No	No	Yes	No		5 minutes		Both patients and doctors/nurses/pharmacists talking
	Second Choice	Third Choice		First Choice			Third Choice	Second Choice	First Choice	Fourth Choice	Yes	Yes	No	No	No	No	Yes		10 minutes		Both patients and doctors/nurses/pharmacists talking
Second Choice	First Choice				Third Choice		Fourth Choice	Third Choice	First Choice	Second Choice	Yes	Yes	Yes	Yes	Yes	Yes	Yes		10 minutes		Both patients and doctors/nurses/pharmacists talking
Third Choice	First Choice	Second Choice					Third Choice	Second Choice	First Choice	Fourth Choice	Yes	Yes	Yes	Yes	Yes	No	Yes		10 minutes		Both patients and doctors/nurses/pharmacists talking
Third Choice	First Choice	Second Choice					Third Choice	Fourth Choice	Second Choice	First Choice	Yes	Yes	Yes	Yes	No	No	Yes		5 minutes		Both patients and doctors/nurses/pharmacists talking
	First Choice	Second Choice			Third Choice		Fourth Choice	Second Choice	Third Choice	First Choice	Yes	Yes	Yes	Yes	Yes	No	Yes		10 minutes		Both patients and doctors/nurses/pharmacists talking
	First Choice	Second Choice		Third Choice			Third Choice	First Choice	Second Choice	Fourth Choice	Yes	Yes	No	No	No	No	No		10 minutes		Both patients and doctors/nurses/pharmacists talking
		Second Choice	Third Choice		First Choice		Fourth Choice	Third Choice	First Choice	Second Choice	Yes	Yes	No	No	No	No	No		5 minutes		Both patients and doctors/nurses/pharmacists talking
Third Choice	First Choice	Second Choice					Second Choice	First Choice	Third Choice	Fourth Choice	Yes	Yes	Yes	Yes	No	No	No		5 minutes		Both patients and doctors/nurses/pharmacists talking
Third Choice	First Choice	Second Choice					Fourth Choice	Third Choice	First Choice	Second Choice	Yes	Yes	Yes	Yes	No	No	No		10 minutes		Other (please specify)	I don't see how this survey is helpful
Third Choice	First Choice		Second Choice				Fourth Choice	First Choice	Second Choice	Third Choice	Yes	Yes	Yes	Yes	Yes	Yes	Yes		10 minutes		Both patients and doctors/nurses/pharmacists talking
Third Choice	First Choice	Second Choice					Fourth Choice	Third Choice	Second Choice	First Choice	Yes	Yes	Yes	No	No	No	Yes		5 minutes		Both patients and doctors/nurses/pharmacists talking
Third Choice	First Choice	Second Choice					Second Choice	Fourth Choice	First Choice	Third Choice	Yes	Yes	Yes	Yes	No	No	Yes		15 minutes		Both patients and doctors/nurses/pharmacists talking
Third Choice	First Choice	Second Choice					Second Choice	Fourth Choice	First Choice	Third Choice	Yes	Yes	Yes	Yes	Yes	Yes	Yes		20 minutes		Both patients and doctors/nurses/pharmacists talking
	First Choice	Second Choice			Third Choice		Fourth Choice	Third Choice	Second Choice	First Choice	Yes	Yes	Yes	Yes	Yes	Yes	Yes		Other (please specify)	1 hour	Both patients and doctors/nurses/pharmacists talking
Third Choice	First Choice	Second Choice					Fourth Choice	Third Choice	Second Choice	First Choice	Yes	Yes	Yes	No	No	No	Yes		15 minutes		Both patients and doctors/nurses/pharmacists talking
Second Choice	First Choice			Third Choice			Third Choice	Second Choice	Fourth Choice	First Choice	Yes	Yes	Yes	Yes	Yes	Yes	Yes	Anything provided to me.	Other (please specify)	Would depend on how educational.	Both patients and doctors/nurses/pharmacists talking
Third Choice	First Choice					Second Choice	Third Choice	Fourth Choice	First Choice	Second Choice	Yes	Yes	Yes	Yes	Yes	Yes	Yes		5 minutes		Doctors/nurses/pharmacists talking
	First Choice	Second Choice			Third Choice		First Choice	Fourth Choice	Second Choice	Third Choice	Yes	Yes	Yes	No	Yes	Yes	Yes		5 minutes		Both patients and doctors/nurses/pharmacists talking
First Choice		Second Choice				Third Choice	Second Choice	Fourth Choice	First Choice	Third Choice	Yes	Yes	Yes	Yes	No	No	No		15 minutes		Both patients and doctors/nurses/pharmacists talking
First Choice	Third Choice			Second Choice			Third Choice	Fourth Choice	First Choice	Second Choice	Yes	Yes	Yes	Yes	No	No	No		20 minutes		Both patients and doctors/nurses/pharmacists talking
	First Choice			Third Choice	Second Choice		Fourth Choice	Third Choice	First Choice	Second Choice	Yes	Yes	Yes	Yes	No	No	No		15 minutes		Both patients and doctors/nurses/pharmacists talking
Second Choice	First Choice			Third Choice			Third Choice	First Choice	Second Choice	Fourth Choice	Yes	Yes	No	No	No	No	Yes		5 minutes		Other (please specify)	Survivors
Third Choice					Second Choice	First Choice	First Choice	Third Choice	Second Choice	Fourth Choice	Yes	Yes	No	No	No	No	No		10 minutes		Both patients and doctors/nurses/pharmacists talking
	First Choice			Second Choice	Third Choice		Fourth Choice	Third Choice	First Choice	Second Choice	Yes	Yes	Yes	Yes	Yes	No	Yes		10 minutes		Both patients and doctors/nurses/pharmacists talking
Third Choice	First Choice	Second Choice					Third Choice	Second Choice	First Choice	Fourth Choice	Yes	Yes	Yes	No	No	No	Yes		5 minutes		Both patients and doctors/nurses/pharmacists talking
Third Choice	First Choice	Second Choice					Fourth Choice	Third Choice	First Choice	Second Choice	Yes	Yes	No	No	No	No	Yes		10 minutes		Both patients and doctors/nurses/pharmacists talking
			First Choice		Second Choice	Third Choice	Third Choice	Fourth Choice	Second Choice	First Choice	Yes	Yes	Yes	Yes	Yes	Yes	Yes		20 minutes		Doctors/nurses/pharmacists talking
Third Choice	First Choice	Second Choice					Fourth Choice	Second Choice	First Choice	Third Choice	Yes	Yes	Yes	Yes	Yes	No	No		10 minutes		Both patients and doctors/nurses/pharmacists talking
First Choice	Second Choice	Third Choice					Fourth Choice	Second Choice	Third Choice	First Choice	Yes	Yes	Yes	Yes	Yes	Yes	Yes		5 minutes		Both patients and doctors/nurses/pharmacists talking
Second Choice	First Choice			Third Choice			Third Choice	Fourth Choice	First Choice	Second Choice	Yes	Yes	Yes	Yes	Yes	Yes	Yes		20 minutes		Both patients and doctors/nurses/pharmacists talking
Third Choice	First Choice	Second Choice					Fourth Choice	Third Choice	First Choice	Second Choice	Yes	Yes	Yes	No	Yes	Yes	Yes		20 minutes		Patients talking
	First Choice	Second Choice			Third Choice		Third Choice	Fourth Choice	First Choice	Second Choice	Yes	Yes	Yes	Yes	No	No	Yes		20 minutes		Both patients and doctors/nurses/pharmacists talking
	First Choice	Second Choice				Third Choice	Fourth Choice	Second Choice	Third Choice	First Choice	Yes	Yes	Yes	Yes	Yes	Yes	Yes		10 minutes		Both patients and doctors/nurses/pharmacists talking
First Choice	Second Choice	Third Choice					Fourth Choice	Third Choice	First Choice	Second Choice	Yes	Yes	Yes	Yes	Yes	Yes	Yes		20 minutes		Both patients and doctors/nurses/pharmacists talking
Third Choice				Second Choice	First Choice		Second Choice	First Choice	Third Choice	Fourth Choice	Yes	Yes	No	No	No	No	No		5 minutes		Both patients and doctors/nurses/pharmacists talking
	First Choice	Second Choice		Third Choice			Fourth Choice	Third Choice	First Choice	Second Choice	Yes	Yes	No	No	No	No	No		10 minutes		Both patients and doctors/nurses/pharmacists talking
Second Choice	First Choice	Third Choice					Third Choice	Second Choice	First Choice	Fourth Choice	Yes	Yes	No	No	No	No	No		5 minutes		Both patients and doctors/nurses/pharmacists talking
	First Choice				Second Choice	Third Choice	Third Choice	Second Choice	First Choice	Fourth Choice	Yes	Yes	Yes	Yes	Yes	No	Yes		15 minutes		Both patients and doctors/nurses/pharmacists talking
Third Choice		Second Choice			First Choice		Third Choice	Fourth Choice	First Choice	Second Choice	Yes	Yes	No	No	No	Yes	Yes		5 minutes		Both patients and doctors/nurses/pharmacists talking
Third Choice	First Choice	Second Choice
Third Choice	First Choice	Second Choice					Second Choice	First Choice	Third Choice	Fourth Choice	Yes	Yes	No	No	No	No	No		5 minutes		Both patients and doctors/nurses/pharmacists talking
	Second Choice			First Choice	Third Choice		Third Choice	Second Choice	First Choice	Fourth Choice	Yes	No	No	No	No	Yes	No		10 minutes		Both patients and doctors/nurses/pharmacists talking
	Second Choice	First Choice		Third Choice			First Choice	Third Choice	Second Choice	Fourth Choice	Yes	Yes	Yes	Yes	No	No	Yes		15 minutes		Both patients and doctors/nurses/pharmacists talking
Second Choice	First Choice					Third Choice	Fourth Choice	Third Choice	First Choice	Second Choice	Yes	Yes	Yes	Yes	Yes	No	Yes		20 minutes		Both patients and doctors/nurses/pharmacists talking
			Third Choice	Second Choice	First Choice		First Choice	Second Choice	Third Choice	Fourth Choice	Yes	Yes	Yes	No	No	No	Yes		10 minutes		Both patients and doctors/nurses/pharmacists talking
	First Choice		Second Choice	Third Choice			Third Choice	Second Choice	First Choice	Fourth Choice	Yes	Yes	No	No	No	No	No		5 minutes		Both patients and doctors/nurses/pharmacists talking
	Second Choice	First Choice				Third Choice	Third Choice	Second Choice	First Choice	Fourth Choice	Yes	Yes	Yes	No	Yes	No	Yes		10 minutes		Both patients and doctors/nurses/pharmacists talking
Second Choice	First Choice				Third Choice		First Choice	Second Choice	Third Choice	Fourth Choice	Yes	Yes	No	No	No	No	No		20 minutes		Both patients and doctors/nurses/pharmacists talking
Third Choice	First Choice			Second Choice			Third Choice	Fourth Choice	First Choice	Second Choice	Yes	Yes	Yes	Yes	Yes	Yes	Yes		20 minutes		Both patients and doctors/nurses/pharmacists talking
First Choice	Second Choice			Third Choice			Fourth Choice	Third Choice	First Choice	Second Choice	No	Yes	No	No	Yes	No	Yes		5 minutes		Other (please specify)	Doctors talking with iIlustrations on how the clots form
	Second Choice		First Choice	Third Choice			Third Choice	Fourth Choice	First Choice	Second Choice	Yes	Yes	Yes	Yes	Yes	Yes	Yes	n/a	15 minutes		Both patients and doctors/nurses/pharmacists talking
	First Choice		Second Choice	Third Choice			Fourth Choice	Third Choice	First Choice	Second Choice	Yes	Yes	No	No	No	No	Yes		15 minutes		Both patients and doctors/nurses/pharmacists talking
Second Choice				Third Choice	First Choice		Second Choice	First Choice	Third Choice	Fourth Choice	Yes	Yes	No	No	No	Yes	No		10 minutes		Both patients and doctors/nurses/pharmacists talking
Third Choice	First Choice	Second Choice					Second Choice	Third Choice	Fourth Choice	First Choice	Yes	Yes	Yes	Yes	No	No	Yes		20 minutes		Both patients and doctors/nurses/pharmacists talking
Second Choice	First Choice					Third Choice	Third Choice	Fourth Choice	First Choice	Second Choice	No	No	Yes	Yes	Yes	Yes	Yes		10 minutes		Both patients and doctors/nurses/pharmacists talking
First Choice	Third Choice			Second Choice			Second Choice	Fourth Choice	First Choice	Third Choice	No	Yes	No	No	No	No	No		15 minutes		Doctors/nurses/pharmacists talking
Third Choice	First Choice			Second Choice			Fourth Choice	Second Choice	First Choice	Third Choice	No	No	No	Yes	Yes	No	Yes		20 minutes		Both patients and doctors/nurses/pharmacists talking
	First Choice	Third Choice	Second Choice				Third Choice	First Choice	Fourth Choice	Second Choice	Yes	Yes	No	No	No	No	No		10 minutes		Doctors/nurses/pharmacists talking
Second Choice	First Choice			Third Choice			Second Choice	Fourth Choice	Third Choice	First Choice	Yes	Yes	Yes	No	No	No	No		10 minutes		Doctors/nurses/pharmacists talking
	First Choice		Third Choice		Second Choice		Third Choice	Second Choice	First Choice	Fourth Choice	Yes	Yes	Yes	Yes	Yes	Yes	Yes		20 minutes		Both patients and doctors/nurses/pharmacists talking
First Choice	Second Choice			Third Choice			Third Choice	Second Choice	Fourth Choice	First Choice	Yes	Yes	Yes	Yes	No	No	Yes		20 minutes		Patients talking
	First Choice	Third Choice			Second Choice		Third Choice	First Choice	Second Choice	Fourth Choice	Yes	Yes	No	No	No	No	No		20 minutes		Both patients and doctors/nurses/pharmacists talking
First Choice	Third Choice	Second Choice					Second Choice	Fourth Choice	First Choice	Third Choice	Yes	Yes	Yes	Yes	Yes	Yes	Yes		10 minutes		Both patients and doctors/nurses/pharmacists talking
Second Choice			First Choice	Third Choice			First Choice	Third Choice	Second Choice	Fourth Choice	Yes	Yes	Yes	No	No	No	Yes		15 minutes		Both patients and doctors/nurses/pharmacists talking
	First Choice	Third Choice				Second Choice	Third Choice	Fourth Choice	First Choice	Second Choice	Yes	Yes	Yes	Yes	Yes	No	Yes		Other (please specify)	now that I have a DVT I'd watch any length video, before 5min	Both patients and doctors/nurses/pharmacists talking
Third Choice	First Choice	Second Choice					First Choice	Fourth Choice	Second Choice	Third Choice	Yes	Yes	Yes	Yes	No	No	No		15 minutes		Both patients and doctors/nurses/pharmacists talking
Third Choice	First Choice				Second Choice		Fourth Choice	Second Choice	First Choice	Third Choice	Yes	Yes	Yes	Yes	No	Yes	Yes		20 minutes		Both patients and doctors/nurses/pharmacists talking
	First Choice	Third Choice	Second Choice				Second Choice	Fourth Choice	First Choice	Third Choice	Yes	Yes	Yes	Yes	Yes	Yes	Yes		10 minutes		Both patients and doctors/nurses/pharmacists talking
First Choice		Second Choice		Third Choice			First Choice	Third Choice	Second Choice	Fourth Choice	Yes	Yes	Yes	Yes	Yes	No	Yes		10 minutes		Both patients and doctors/nurses/pharmacists talking
Third Choice	First Choice				Second Choice		First Choice	Fourth Choice	Second Choice	Third Choice	Yes	Yes	No	No	No	No	No		10 minutes		Both patients and doctors/nurses/pharmacists talking
Second Choice				First Choice		Third Choice	Second Choice	First Choice	Third Choice	Fourth Choice	Yes	Yes	Yes	No	Yes	No	Yes		15 minutes		Both patients and doctors/nurses/pharmacists talking
	First Choice	Second Choice		Third Choice			Fourth Choice	First Choice	Second Choice	Third Choice	Yes	No	No	No	No	No	No		5 minutes		Both patients and doctors/nurses/pharmacists talking
	First Choice	Third Choice	Second Choice				First Choice	Second Choice	Fourth Choice	Third Choice	Yes	Yes	No	No	No	No	No		10 minutes		Both patients and doctors/nurses/pharmacists talking
	First Choice	Second Choice			Third Choice		First Choice	Fourth Choice	Second Choice	Third Choice	Yes	Yes	Yes	Yes	No	No	No		15 minutes		Doctors/nurses/pharmacists talking
Third Choice	First Choice			Second Choice			Third Choice	Second Choice	First Choice	Fourth Choice	Yes	Yes	No	No	Yes	No	Yes		15 minutes		Both patients and doctors/nurses/pharmacists talking
Third Choice	First Choice	Second Choice					Third Choice	Fourth Choice	First Choice	Second Choice	Yes	Yes	Yes	Yes	Yes	Yes	Yes		20 minutes		Both patients and doctors/nurses/pharmacists talking
	First Choice	Second Choice	Third Choice				First Choice	Third Choice	Second Choice	Fourth Choice	Yes	Yes	No	No	No	No	No		10 minutes		Both patients and doctors/nurses/pharmacists talking
			Third Choice	First Choice	Second Choice		Third Choice	First Choice	Second Choice	Fourth Choice	Yes	Yes	No	No	No	Yes	Yes		10 minutes		Both patients and doctors/nurses/pharmacists talking
	First Choice	Second Choice	Third Choice				Third Choice	Second Choice	First Choice	Fourth Choice	Yes	Yes	Yes	Yes	No	Yes	Yes	notes from my doctor specific to me/my case	Other (please specify)	I'd watch longer than 20 minutes if specific and related to my issues	Other (please specify)	doctors talking, and patients talking about their real life experiences
			Second Choice	Third Choice	First Choice		Third Choice	Fourth Choice	First Choice	Second Choice	Yes	Yes	Yes	Yes	Yes	No	Yes		15 minutes		Both patients and doctors/nurses/pharmacists talking
Second Choice	First Choice	Third Choice
	First Choice			Third Choice	Second Choice		Second Choice	First Choice	Third Choice	Fourth Choice	Yes	No	Yes	No	No	No	Yes		20 minutes		Both patients and doctors/nurses/pharmacists talking
Third Choice	First Choice	Second Choice					Third Choice	Second Choice	First Choice	Fourth Choice	Yes	Yes	Yes	Yes	No	No	Yes		15 minutes		Both patients and doctors/nurses/pharmacists talking
Third Choice	First Choice	Second Choice					Fourth Choice	Second Choice	First Choice	Third Choice	Yes	Yes	Yes	Yes	Yes	No	Yes		5 minutes		Both patients and doctors/nurses/pharmacists talking
	First Choice	Second Choice		Third Choice			Fourth Choice	Third Choice	First Choice	Second Choice	Yes	Yes	Yes	Yes	Yes	Yes	Yes		20 minutes		Both patients and doctors/nurses/pharmacists talking
Second Choice	First Choice				Third Choice		Third Choice	Second Choice	First Choice	Fourth Choice	Yes	Yes	Yes	No	Yes	No	Yes		5 minutes		Both patients and doctors/nurses/pharmacists talking
Third Choice	First Choice				Second Choice		First Choice	Third Choice	Second Choice	Fourth Choice	Yes	Yes	Yes	Yes	Yes	Yes	Yes		20 minutes		Both patients and doctors/nurses/pharmacists talking
Third Choice	First Choice			Second Choice			Second Choice	Fourth Choice	Third Choice	First Choice	Yes	Yes	Yes	No	Yes	No	No		15 minutes		Doctors/nurses/pharmacists talking
	First Choice	Second Choice			Third Choice		Second Choice	First Choice	Third Choice	Fourth Choice	Yes	Yes	No	No	No	Yes	Yes		10 minutes		Doctors/nurses/pharmacists talking
		Third Choice	Second Choice			First Choice	Second Choice	Third Choice	First Choice	Fourth Choice	Yes	Yes	No	No	No	Yes	Yes		5 minutes		Both patients and doctors/nurses/pharmacists talking
Third Choice	First Choice			Second Choice			Fourth Choice	First Choice	Third Choice	Second Choice	Yes	Yes	Yes	Yes	No	No	No		Other (please specify)	I wanted to know the possible causes, what happens now, how to prevent	Both patients and doctors/nurses/pharmacists talking
Third Choice	Second Choice	First Choice					Third Choice	Fourth Choice	First Choice	Second Choice	Yes	Yes	Yes	Yes	Yes	No	Yes		20 minutes		Both patients and doctors/nurses/pharmacists talking
Second Choice		Third Choice		First Choice			First Choice	Third Choice	Fourth Choice	Second Choice	No	Yes	Yes	Yes	Yes	Yes	Yes		10 minutes		Both patients and doctors/nurses/pharmacists talking
Second Choice	First Choice		Third Choice				Fourth Choice	Third Choice	First Choice	Second Choice	No	No	Yes	Yes	Yes	Yes	Yes	information from organizations like NBCA or my friends at Clot Connect	10 minutes		Both patients and doctors/nurses/pharmacists talking
First Choice	Third Choice					Second Choice	Third Choice	Second Choice	First Choice	Fourth Choice	Yes	Yes	Yes	No	Yes	No	Yes		10 minutes		Both patients and doctors/nurses/pharmacists talking
Third Choice	First Choice	Second Choice					Fourth Choice	Third Choice	Second Choice	First Choice	Yes	Yes	Yes	Yes	Yes	Yes	Yes		20 minutes		Both patients and doctors/nurses/pharmacists talking
First Choice	Second Choice			Third Choice			Fourth Choice	Third Choice	Second Choice	First Choice	Yes	Yes	Yes	Yes	No	No	No		15 minutes		Both patients and doctors/nurses/pharmacists talking
	First Choice	Third Choice			Second Choice		Second Choice	First Choice	Third Choice	Fourth Choice	Yes	Yes	Yes	Yes	Yes	No	Yes		Other (please specify)	No preference	Both patients and doctors/nurses/pharmacists talking
	First Choice	Third Choice	Second Choice				First Choice	Second Choice	Fourth Choice	Third Choice	Yes	Yes	Yes	Yes	Yes	Yes	Yes		Other (please specify)	any length ie very long is ok	Both patients and doctors/nurses/pharmacists talking
		Third Choice		Second Choice	First Choice		First Choice	Fourth Choice	Second Choice	Third Choice	Yes	Yes	Yes	Yes	No	No	Yes		20 minutes		Both patients and doctors/nurses/pharmacists talking
	First Choice	Second Choice	Third Choice				Third Choice	First Choice	Second Choice	Fourth Choice	Yes	Yes	Yes	Yes	Yes	Yes	Yes		20 minutes		Both patients and doctors/nurses/pharmacists talking
Third Choice	First Choice	Second Choice					Third Choice	Second Choice	First Choice	Fourth Choice	Yes	Yes	Yes	Yes	Yes	Yes	Yes		10 minutes		Doctors/nurses/pharmacists talking
Second Choice		First Choice		Third Choice			Fourth Choice	First Choice	Second Choice	Third Choice	Yes	Yes	No	No	No	No	Yes		20 minutes		Both patients and doctors/nurses/pharmacists talking
Third Choice	First Choice			Second Choice
	First Choice		Third Choice	Second Choice			Third Choice	Fourth Choice	First Choice	Second Choice	Yes	Yes	Yes	Yes	Yes	Yes	Yes		20 minutes		Both patients and doctors/nurses/pharmacists talking
Third Choice	First Choice			Second Choice			First Choice	Second Choice	Third Choice	Fourth Choice	Yes	Yes	Yes	Yes	No	No	Yes		20 minutes		Both patients and doctors/nurses/pharmacists talking
First Choice			Second Choice			Third Choice	First Choice	Fourth Choice	Second Choice	Third Choice	Yes	Yes	No	No	No	No	No		5 minutes		Both patients and doctors/nurses/pharmacists talking
Third Choice	First Choice	Second Choice					Third Choice	First Choice	Second Choice	Fourth Choice	Yes	Yes	Yes	Yes	Yes	Yes	Yes		10 minutes		Both patients and doctors/nurses/pharmacists talking
	Second Choice	First Choice		Third Choice			Second Choice	Fourth Choice	First Choice	Third Choice	Yes	Yes	Yes	Yes	Yes	Yes	Yes		20 minutes		Both patients and doctors/nurses/pharmacists talking
Third Choice	Second Choice	First Choice					First Choice	Fourth Choice	Second Choice	Third Choice	Yes	Yes	Yes	Yes	Yes	Yes	Yes		20 minutes		Doctors/nurses/pharmacists talking
First Choice	Third Choice		Second Choice				Third Choice	Second Choice	First Choice	Fourth Choice	Yes	Yes	Yes	Yes	Yes	Yes	Yes	Pamphlet specific to clots	5 minutes		Other (please specify)	Animation of how a clot forms and what the clot does to the veins and what happens to a clot over time
Third Choice	First Choice	Second Choice					Second Choice	First Choice	Third Choice	Fourth Choice	Yes	Yes	Yes	Yes	Yes	Yes	Yes		20 minutes		Both patients and doctors/nurses/pharmacists talking
Third Choice	Second Choice			First Choice			Third Choice	Fourth Choice	First Choice	Second Choice	Yes	Yes	No	No	No	No	Yes		15 minutes		Both patients and doctors/nurses/pharmacists talking
	Second Choice	Third Choice			First Choice		Second Choice	First Choice	Third Choice	Fourth Choice	Yes	Yes	No	No	No	No	No		20 minutes		Both patients and doctors/nurses/pharmacists talking
			Third Choice	Second Choice		First Choice	Third Choice	First Choice	Fourth Choice	Second Choice	Yes	Yes	No	No	No	No	No		10 minutes		Both patients and doctors/nurses/pharmacists talking
Third Choice	First Choice	Second Choice					First Choice	Third Choice	Second Choice	Fourth Choice	Yes	Yes	Yes	Yes	Yes	No	Yes		5 minutes		Doctors/nurses/pharmacists talking
	First Choice	Second Choice	Third Choice				Fourth Choice	Second Choice	First Choice	Third Choice	Yes	Yes	Yes	No	No	No	No		5 minutes		Both patients and doctors/nurses/pharmacists talking
	First Choice	Second Choice			Third Choice		Second Choice	Fourth Choice	First Choice	Third Choice	Yes	Yes	Yes	Yes	Yes	Yes	Yes		Other (please specify)	30 minutes	Both patients and doctors/nurses/pharmacists talking
	First Choice		Second Choice		Third Choice		Third Choice	Fourth Choice	First Choice	Second Choice	Yes	Yes	Yes	No	No	No	Yes		20 minutes		Both patients and doctors/nurses/pharmacists talking
First Choice	Second Choice				Third Choice		Third Choice	Second Choice	First Choice	Fourth Choice	Yes	Yes	No	No	No	No	Yes		5 minutes		Both patients and doctors/nurses/pharmacists talking
Third Choice	First Choice	Second Choice					Fourth Choice	Third Choice	Second Choice	First Choice	Yes	No	No	No	No	No	No		10 minutes		Both patients and doctors/nurses/pharmacists talking
Third Choice	First Choice	Second Choice					Second Choice	Fourth Choice	First Choice	Third Choice	Yes	Yes	Yes	Yes	Yes	Yes	Yes		20 minutes		Both patients and doctors/nurses/pharmacists talking
Second Choice	Third Choice				First Choice		Second Choice	First Choice	Third Choice	Fourth Choice	Yes	Yes	Yes	No	Yes	No	Yes		20 minutes		Both patients and doctors/nurses/pharmacists talking
Third Choice	First Choice	Second Choice					Second Choice	Third Choice	First Choice	Fourth Choice	No	No	No	Yes	Yes	No	Yes	The more information, the better!	Other (please specify)	Any length needed to convey as much information as is available.	Both patients and doctors/nurses/pharmacists talking
	First Choice	Third Choice	Second Choice				First Choice	Second Choice	Third Choice	Fourth Choice	Yes	Yes	No	No	No	No	Yes		15 minutes		Both patients and doctors/nurses/pharmacists talking
	First Choice	Third Choice	Second Choice				First Choice	Fourth Choice	Third Choice	Second Choice	Yes	Yes	No	No	No	No	No		10 minutes		Both patients and doctors/nurses/pharmacists talking
	First Choice	Third Choice	Second Choice				First Choice	Fourth Choice	Third Choice	Second Choice	Yes	Yes	No	No	Yes	Yes	Yes		20 minutes		Doctors/nurses/pharmacists talking
	First Choice			Second Choice	Third Choice		First Choice	Second Choice	Third Choice	Fourth Choice	Yes	Yes	Yes	No	No	No	Yes		Other (please specify)	UNTIL THE VIDEO END	Both patients and doctors/nurses/pharmacists talking
First Choice	Second Choice			Third Choice			Second Choice	Fourth Choice	First Choice	Third Choice	Yes	Yes	Yes	No	Yes	No	Yes		15 minutes		Both patients and doctors/nurses/pharmacists talking
	First Choice	Third Choice	Second Choice				First Choice	Third Choice	Second Choice	Fourth Choice	Yes	Yes	Yes	Yes	Yes	Yes	Yes		20 minutes		Both patients and doctors/nurses/pharmacists talking
Second Choice	First Choice			Third Choice			Fourth Choice	Second Choice	First Choice	Third Choice	Yes	Yes	Yes	No	Yes	Yes	Yes		10 minutes		Both patients and doctors/nurses/pharmacists talking
First Choice	Third Choice			Second Choice			Fourth Choice	Second Choice	Third Choice	First Choice	Yes	Yes	Yes	Yes	Yes	Yes	Yes		20 minutes		Both patients and doctors/nurses/pharmacists talking
Second Choice				First Choice	Third Choice		Third Choice	First Choice	Second Choice	Fourth Choice	Yes	Yes	Yes	Yes	Yes	Yes	Yes		10 minutes		Both patients and doctors/nurses/pharmacists talking
Third Choice	First Choice			Second Choice			Third Choice	Fourth Choice	First Choice	Second Choice	No	Yes	Yes	No	Yes	No	No		10 minutes		Doctors/nurses/pharmacists talking
	First Choice	Third Choice		Second Choice			Fourth Choice	Third Choice	Second Choice	First Choice	No	Yes	No	No	No	No	Yes		15 minutes		Both patients and doctors/nurses/pharmacists talking
First Choice	Second Choice	Third Choice					Fourth Choice	First Choice	Third Choice	Second Choice	Yes	Yes	Yes	Yes	Yes	Yes	Yes		15 minutes		Both patients and doctors/nurses/pharmacists talking
Second Choice	First Choice	Third Choice					Fourth Choice	Third Choice	First Choice	Second Choice	Yes	Yes	Yes	Yes	No	No	No		10 minutes		Both patients and doctors/nurses/pharmacists talking
	First Choice	Second Choice			Third Choice		Fourth Choice	First Choice	Second Choice	Third Choice	Yes	Yes	Yes	No	No	No	No		20 minutes		Patients talking
First Choice		Third Choice				Second Choice	Fourth Choice	Second Choice	Third Choice	First Choice	Yes	Yes	Yes	No	No	No	No		10 minutes		Doctors/nurses/pharmacists talking
	First Choice	Third Choice			Second Choice		Second Choice	Fourth Choice	First Choice	Third Choice	Yes	Yes	Yes	Yes	No	No	Yes		Other (please specify)	As long as it took to explain it thoroughly	Other (please specify)	Above along with graphics illustrating the process
	First Choice	Second Choice	Third Choice				Third Choice	First Choice	Second Choice	Fourth Choice	No	No	Yes	Yes	Yes	Yes	Yes		10 minutes		Both patients and doctors/nurses/pharmacists talking
Third Choice	First Choice	Second Choice					First Choice	Fourth Choice	Second Choice	Third Choice	Yes	No	No	No	No	No	No		5 minutes		Both patients and doctors/nurses/pharmacists talking
Third Choice	First Choice				Second Choice		First Choice	Fourth Choice	Second Choice	Third Choice	Yes	Yes	No	No	No	No	No		5 minutes		Both patients and doctors/nurses/pharmacists talking
First Choice		Third Choice				Second Choice	Third Choice	Second Choice	First Choice	Fourth Choice	Yes	Yes	Yes	No	No	No	No		5 minutes		Both patients and doctors/nurses/pharmacists talking
First Choice		Third Choice		Second Choice			First Choice	Fourth Choice	Second Choice	Third Choice	Yes	Yes	Yes	No	Yes	No	Yes		10 minutes		Both patients and doctors/nurses/pharmacists talking
Third Choice	Second Choice			First Choice			Second Choice	Third Choice	First Choice	Fourth Choice	Yes	Yes	No	No	No	No	Yes		Other (please specify)	Put it on a loop in the waiting room area	Other (please specify)	Any even cartoons
	First Choice		Third Choice		Second Choice		Second Choice	First Choice	Third Choice	Fourth Choice	Yes	Yes	Yes	Yes	No	No	Yes		10 minutes		Both patients and doctors/nurses/pharmacists talking
Third Choice		First Choice		Second Choice			Second Choice	First Choice	Third Choice	Fourth Choice	Yes	Yes	No	No	No	No	No	1-page handout with pictures	10 minutes		Both patients and doctors/nurses/pharmacists talking
